# Supplementary material for: Degradation of methylation signals in cryopreserved DNA
Source: Clin Epigenetics. 2023 Sep 11;15:147. doi: 10.1186/s13148-023-01565-y (PMC10496221; doi:10.1186/s13148-023-01565-y)
Supplement: Supplementary file 2 — Additional file2: Table S1. Results for the robust linear regression for mean global methylation, repeated using methylation beta-values. Table S2. Mean AIC and BIC for the discovery cohort for different models testing differential methylation in association with duration in storage as DNA. Table S3. Mean AIC and BIC for the validation cohort for different models testing differential methylation in association with duration in storage as DNA. Table S4. CpGs hypomethylated in both the discovery (q < 0.05) and validation (p < 0.05) cohorts. [file 13148_2023_1565_MOESM2_ESM.xlsx]

## Sheet: S1
Supplementary Table S1. Results for the robust linear regression for mean global methylation, repeated using methylation beta-values.
Term	Discovery cohort (n = 126)
	Reduced model			Full model
	Estimate (95% CI)		p-value	Estimate (95% CI)		p-value
Intercept	0.57	(0.56 – 0.57)	8.14E-143	1.01	(0.91 – 1.11)	1.42E-38
Storage as DNA	1.89E-3	(-7.88E-05 – 3.85E-03)	0.062	0.00154	(-6.46E-05 – 3.15E-03)	0.062
Storage as buffy coat				4.39e-06	(-3.10E-05 – 3.98E-05)	0.808
Age				9.39e-08	(-1.49E-07 – 3.37E-07)	0.451
CD8+ T				-0.45	(-0.55 – -0.34)	4.78e-14
CD4+ T				-0.43	(-0.53 – -0.32)	3.05e-12
NK cell				-0.46	(-0.56 – -0.36)	3.53e-15
B cell				-0.44	(-0.54 – -0.34)	1.51e-13
Monocytes				-0.46	(-0.57 – -0.35)	2.11e-13
Granulocytes				-0.45	(-0.55 – -0.34)	6.66e-14
Model AIC	-1001.9			-1067.5
Model BIC	-993.4			-1036.3
Term	Validation cohort (n = 136)
	Reduced model			Full model
	Estimate (95% CI)		p-value	Estimate (95% CI)		p-value
Intercept	0.57	(0.57 – 0.57)	9.08e-197	0.90	(0.79 – 1.01)	2.31e-32
Storage as DNA	1.38E-3	(-4.08E-04 – 3.18E-03)	0.132	0.000634	(-6.08E-04 – 1.88E-03)	0.319
Age				1.33e-07	(-1.74E-07 – 4.41E-07)	0.397
CD8+ T				-0.33	(-0.44 – -0.22)	4.34e-08
CD4+ T				-0.3	(-0.42 – -0.19)	7.86e-07
NK cell				-0.33	(-0.44 – -0.22)	2.81e-08
B cell				-0.31	(-0.42 – -0.19)	5.95e-07
Monocytes				-0.31	(-0.42 – -0.19)	7.92e-07
Granulocytes				-0.34	(-0.45 – -0.23)	2.13e-08
Model AIC	-1101.5			-1167.2
Model BIC	-1092.8			-1138.1

## Sheet: S2
Supplementary Table S2. Mean AIC and BIC for the discovery cohort for different models testing differential methylation in association with duration in storage as DNA.
Model name	Mean AIC	Mean BIC	Terms in the model (tick indicates present in model)
			intercept	storage_duration_post	age	storage_duration_pre	CD8T	CD4T	NK	Bcell	Mono	Gran
intercept+storage_duration_post	-360.624	-352.115	✓	✓
intercept+storage_duration_post+age	-359.658	-348.313	✓	✓	✓
intercept+storage_duration_post+storage_duration_pre	-359.866	-348.521	✓	✓		✓
intercept+storage_duration_post+CD8T	-360.039	-348.694	✓	✓			✓
intercept+storage_duration_post+CD4T	-359.549	-348.204	✓	✓				✓
intercept+storage_duration_post+NK	-359.614	-348.269	✓	✓					✓
intercept+storage_duration_post+Bcell	-359.445	-348.1	✓	✓						✓
intercept+storage_duration_post+Mono	-359.491	-348.146	✓	✓							✓
intercept+storage_duration_post+Gran	-359.615	-348.27	✓	✓								✓
intercept+storage_duration_post+age+storage_duration_pre	-358.923	-344.742	✓	✓	✓	✓
intercept+storage_duration_post+age+CD8T	-359.068	-344.887	✓	✓	✓		✓
intercept+storage_duration_post+age+CD4T	-358.657	-344.475	✓	✓	✓			✓
intercept+storage_duration_post+age+NK	-358.634	-344.452	✓	✓	✓				✓
intercept+storage_duration_post+age+Bcell	-358.504	-344.322	✓	✓	✓					✓
intercept+storage_duration_post+age+Mono	-358.534	-344.353	✓	✓	✓						✓
intercept+storage_duration_post+age+Gran	-358.697	-344.516	✓	✓	✓							✓
intercept+storage_duration_post+storage_duration_pre+CD8T	-359.209	-345.027	✓	✓		✓	✓
intercept+storage_duration_post+storage_duration_pre+CD4T	-358.764	-344.582	✓	✓		✓		✓
intercept+storage_duration_post+storage_duration_pre+NK	-358.908	-344.727	✓	✓		✓			✓
intercept+storage_duration_post+storage_duration_pre+Bcell	-358.697	-344.516	✓	✓		✓				✓
intercept+storage_duration_post+storage_duration_pre+Mono	-358.729	-344.547	✓	✓		✓					✓
intercept+storage_duration_post+storage_duration_pre+Gran	-358.803	-344.621	✓	✓		✓						✓
intercept+storage_duration_post+CD8T+CD4T	-358.892	-344.71	✓	✓			✓	✓
intercept+storage_duration_post+CD8T+NK	-359.038	-344.857	✓	✓			✓		✓
intercept+storage_duration_post+CD8T+Bcell	-358.845	-344.664	✓	✓			✓			✓
intercept+storage_duration_post+CD8T+Mono	-358.928	-344.747	✓	✓			✓				✓
intercept+storage_duration_post+CD8T+Gran	-358.962	-344.781	✓	✓			✓					✓
intercept+storage_duration_post+CD4T+NK	-358.572	-344.391	✓	✓				✓	✓
intercept+storage_duration_post+CD4T+Bcell	-358.338	-344.157	✓	✓				✓		✓
intercept+storage_duration_post+CD4T+Mono	-358.428	-344.247	✓	✓				✓			✓
intercept+storage_duration_post+CD4T+Gran	-358.496	-344.315	✓	✓				✓				✓
intercept+storage_duration_post+NK+Bcell	-358.442	-344.261	✓	✓					✓	✓
intercept+storage_duration_post+NK+Mono	-358.476	-344.295	✓	✓					✓		✓
intercept+storage_duration_post+NK+Gran	-358.878	-344.697	✓	✓					✓			✓
intercept+storage_duration_post+Bcell+Mono	-358.32	-344.139	✓	✓						✓	✓
intercept+storage_duration_post+Bcell+Gran	-358.365	-344.184	✓	✓						✓		✓
intercept+storage_duration_post+Mono+Gran	-358.485	-344.303	✓	✓							✓	✓
intercept+storage_duration_post+age+storage_duration_pre+CD8T	-358.227	-341.209	✓	✓	✓	✓	✓
intercept+storage_duration_post+age+storage_duration_pre+CD4T	-357.897	-340.879	✓	✓	✓	✓		✓
intercept+storage_duration_post+age+storage_duration_pre+NK	-357.934	-340.917	✓	✓	✓	✓			✓
intercept+storage_duration_post+age+storage_duration_pre+Bcell	-357.777	-340.759	✓	✓	✓	✓				✓
intercept+storage_duration_post+age+storage_duration_pre+Mono	-357.804	-340.787	✓	✓	✓	✓					✓
intercept+storage_duration_post+age+storage_duration_pre+Gran	-357.908	-340.89	✓	✓	✓	✓						✓
intercept+storage_duration_post+age+CD8T+CD4T	-357.963	-340.945	✓	✓	✓		✓	✓
intercept+storage_duration_post+age+CD8T+NK	-358.066	-341.048	✓	✓	✓		✓		✓
intercept+storage_duration_post+age+CD8T+Bcell	-357.892	-340.874	✓	✓	✓		✓			✓
intercept+storage_duration_post+age+CD8T+Mono	-357.971	-340.953	✓	✓	✓		✓				✓
intercept+storage_duration_post+age+CD8T+Gran	-357.997	-340.98	✓	✓	✓		✓					✓
intercept+storage_duration_post+age+CD4T+NK	-357.645	-340.627	✓	✓	✓			✓	✓
intercept+storage_duration_post+age+CD4T+Bcell	-357.456	-340.438	✓	✓	✓			✓		✓
intercept+storage_duration_post+age+CD4T+Mono	-357.53	-340.513	✓	✓	✓			✓			✓
intercept+storage_duration_post+age+CD4T+Gran	-357.612	-340.594	✓	✓	✓			✓				✓
intercept+storage_duration_post+age+NK+Bcell	-357.488	-340.471	✓	✓	✓				✓	✓
intercept+storage_duration_post+age+NK+Mono	-357.506	-340.488	✓	✓	✓				✓		✓
intercept+storage_duration_post+age+NK+Gran	-357.938	-340.921	✓	✓	✓				✓			✓
intercept+storage_duration_post+age+Bcell+Mono	-357.384	-340.366	✓	✓	✓					✓	✓
intercept+storage_duration_post+age+Bcell+Gran	-357.458	-340.44	✓	✓	✓					✓		✓
intercept+storage_duration_post+age+Mono+Gran	-357.578	-340.56	✓	✓	✓						✓	✓
intercept+storage_duration_post+storage_duration_pre+CD8T+CD4T	-358.065	-341.047	✓	✓		✓	✓	✓
intercept+storage_duration_post+storage_duration_pre+CD8T+NK	-358.244	-341.226	✓	✓		✓	✓		✓
intercept+storage_duration_post+storage_duration_pre+CD8T+Bcell	-358.029	-341.011	✓	✓		✓	✓			✓
intercept+storage_duration_post+storage_duration_pre+CD8T+Mono	-358.06	-341.042	✓	✓		✓	✓				✓
intercept+storage_duration_post+storage_duration_pre+CD8T+Gran	-358.158	-341.14	✓	✓		✓	✓					✓
intercept+storage_duration_post+storage_duration_pre+CD4T+NK	-357.829	-340.811	✓	✓		✓		✓	✓
intercept+storage_duration_post+storage_duration_pre+CD4T+Bcell	-357.558	-340.54	✓	✓		✓		✓		✓
intercept+storage_duration_post+storage_duration_pre+CD4T+Mono	-357.624	-340.607	✓	✓		✓		✓			✓
intercept+storage_duration_post+storage_duration_pre+CD4T+Gran	-357.693	-340.675	✓	✓		✓		✓				✓
intercept+storage_duration_post+storage_duration_pre+NK+Bcell	-357.749	-340.732	✓	✓		✓			✓	✓
intercept+storage_duration_post+storage_duration_pre+NK+Mono	-357.771	-340.754	✓	✓		✓			✓		✓
intercept+storage_duration_post+storage_duration_pre+NK+Gran	-358.068	-341.051	✓	✓		✓			✓			✓
intercept+storage_duration_post+storage_duration_pre+Bcell+Mono	-357.568	-340.55	✓	✓		✓				✓	✓
intercept+storage_duration_post+storage_duration_pre+Bcell+Gran	-357.543	-340.525	✓	✓		✓				✓		✓
intercept+storage_duration_post+storage_duration_pre+Mono+Gran	-357.673	-340.655	✓	✓		✓					✓	✓
intercept+storage_duration_post+CD8T+CD4T+NK	-357.91	-340.892	✓	✓			✓	✓	✓
intercept+storage_duration_post+CD8T+CD4T+Bcell	-357.689	-340.671	✓	✓			✓	✓		✓
intercept+storage_duration_post+CD8T+CD4T+Mono	-357.804	-340.786	✓	✓			✓	✓			✓
intercept+storage_duration_post+CD8T+CD4T+Gran	-357.967	-340.949	✓	✓			✓	✓				✓
intercept+storage_duration_post+CD8T+NK+Bcell	-357.857	-340.839	✓	✓			✓		✓	✓
intercept+storage_duration_post+CD8T+NK+Mono	-357.928	-340.91	✓	✓			✓		✓		✓
intercept+storage_duration_post+CD8T+NK+Gran	-357.949	-340.931	✓	✓			✓		✓			✓
intercept+storage_duration_post+CD8T+Bcell+Mono	-357.747	-340.729	✓	✓			✓			✓	✓
intercept+storage_duration_post+CD8T+Bcell+Gran	-357.749	-340.732	✓	✓			✓			✓		✓
intercept+storage_duration_post+CD8T+Mono+Gran	-357.822	-340.805	✓	✓			✓				✓	✓
intercept+storage_duration_post+CD4T+NK+Bcell	-357.384	-340.366	✓	✓				✓	✓	✓
intercept+storage_duration_post+CD4T+NK+Mono	-357.443	-340.425	✓	✓				✓	✓		✓
intercept+storage_duration_post+CD4T+NK+Gran	-357.808	-340.79	✓	✓				✓	✓			✓
intercept+storage_duration_post+CD4T+Bcell+Mono	-357.223	-340.206	✓	✓				✓		✓	✓
intercept+storage_duration_post+CD4T+Bcell+Gran	-357.256	-340.238	✓	✓				✓		✓		✓
intercept+storage_duration_post+CD4T+Mono+Gran	-357.314	-340.296	✓	✓				✓			✓	✓
intercept+storage_duration_post+NK+Bcell+Mono	-357.315	-340.297	✓	✓					✓	✓	✓
intercept+storage_duration_post+NK+Bcell+Gran	-357.76	-340.742	✓	✓					✓	✓		✓
intercept+storage_duration_post+NK+Mono+Gran	-357.748	-340.731	✓	✓					✓		✓	✓
intercept+storage_duration_post+Bcell+Mono+Gran	-357.232	-340.214	✓	✓						✓	✓	✓
intercept+storage_duration_post+age+storage_duration_pre+CD8T+CD4T	-357.127	-337.273	✓	✓	✓	✓	✓	✓
intercept+storage_duration_post+age+storage_duration_pre+CD8T+NK	-357.252	-337.398	✓	✓	✓	✓	✓		✓
intercept+storage_duration_post+age+storage_duration_pre+CD8T+Bcell	-357.059	-337.205	✓	✓	✓	✓	✓			✓
intercept+storage_duration_post+age+storage_duration_pre+CD8T+Mono	-357.097	-337.243	✓	✓	✓	✓	✓				✓
intercept+storage_duration_post+age+storage_duration_pre+CD8T+Gran	-357.182	-337.328	✓	✓	✓	✓	✓					✓
intercept+storage_duration_post+age+storage_duration_pre+CD4T+NK	-356.918	-337.064	✓	✓	✓	✓		✓	✓
intercept+storage_duration_post+age+storage_duration_pre+CD4T+Bcell	-356.7	-336.846	✓	✓	✓	✓		✓		✓
intercept+storage_duration_post+age+storage_duration_pre+CD4T+Mono	-356.761	-336.907	✓	✓	✓	✓		✓			✓
intercept+storage_duration_post+age+storage_duration_pre+CD4T+Gran	-356.834	-336.98	✓	✓	✓	✓		✓				✓
intercept+storage_duration_post+age+storage_duration_pre+NK+Bcell	-356.799	-336.945	✓	✓	✓	✓			✓	✓
intercept+storage_duration_post+age+storage_duration_pre+NK+Mono	-356.813	-336.959	✓	✓	✓	✓			✓		✓
intercept+storage_duration_post+age+storage_duration_pre+NK+Gran	-357.14	-337.286	✓	✓	✓	✓			✓			✓
intercept+storage_duration_post+age+storage_duration_pre+Bcell+Mono	-356.662	-336.808	✓	✓	✓	✓				✓	✓
intercept+storage_duration_post+age+storage_duration_pre+Bcell+Gran	-356.658	-336.804	✓	✓	✓	✓				✓		✓
intercept+storage_duration_post+age+storage_duration_pre+Mono+Gran	-356.796	-336.942	✓	✓	✓	✓					✓	✓
intercept+storage_duration_post+age+CD8T+CD4T+NK	-356.97	-337.116	✓	✓	✓		✓	✓	✓
intercept+storage_duration_post+age+CD8T+CD4T+Bcell	-356.769	-336.915	✓	✓	✓		✓	✓		✓
intercept+storage_duration_post+age+CD8T+CD4T+Mono	-356.877	-337.023	✓	✓	✓		✓	✓			✓
intercept+storage_duration_post+age+CD8T+CD4T+Gran	-357.022	-337.168	✓	✓	✓		✓	✓				✓
intercept+storage_duration_post+age+CD8T+NK+Bcell	-356.907	-337.053	✓	✓	✓		✓		✓	✓
intercept+storage_duration_post+age+CD8T+NK+Mono	-356.97	-337.116	✓	✓	✓		✓		✓		✓
intercept+storage_duration_post+age+CD8T+NK+Gran	-356.991	-337.137	✓	✓	✓		✓		✓			✓
intercept+storage_duration_post+age+CD8T+Bcell+Mono	-356.804	-336.95	✓	✓	✓		✓			✓	✓
intercept+storage_duration_post+age+CD8T+Bcell+Gran	-356.791	-336.937	✓	✓	✓		✓			✓		✓
intercept+storage_duration_post+age+CD8T+Mono+Gran	-356.881	-337.027	✓	✓	✓		✓				✓	✓
intercept+storage_duration_post+age+CD4T+NK+Bcell	-356.469	-336.615	✓	✓	✓			✓	✓	✓
intercept+storage_duration_post+age+CD4T+NK+Mono	-356.515	-336.661	✓	✓	✓			✓	✓		✓
intercept+storage_duration_post+age+CD4T+NK+Gran	-356.881	-337.027	✓	✓	✓			✓	✓			✓
intercept+storage_duration_post+age+CD4T+Bcell+Mono	-356.335	-336.481	✓	✓	✓			✓		✓	✓
intercept+storage_duration_post+age+CD4T+Bcell+Gran	-356.381	-336.527	✓	✓	✓			✓		✓		✓
intercept+storage_duration_post+age+CD4T+Mono+Gran	-356.428	-336.574	✓	✓	✓			✓			✓	✓
intercept+storage_duration_post+age+NK+Bcell+Mono	-356.368	-336.514	✓	✓	✓				✓	✓	✓
intercept+storage_duration_post+age+NK+Bcell+Gran	-356.829	-336.975	✓	✓	✓				✓	✓		✓
intercept+storage_duration_post+age+NK+Mono+Gran	-356.82	-336.966	✓	✓	✓				✓		✓	✓
intercept+storage_duration_post+age+Bcell+Mono+Gran	-356.334	-336.48	✓	✓	✓					✓	✓	✓
intercept+storage_duration_post+storage_duration_pre+CD8T+CD4T+NK	-357.115	-337.261	✓	✓		✓	✓	✓	✓
intercept+storage_duration_post+storage_duration_pre+CD8T+CD4T+Bcell	-356.867	-337.013	✓	✓		✓	✓	✓		✓
intercept+storage_duration_post+storage_duration_pre+CD8T+CD4T+Mono	-356.931	-337.077	✓	✓		✓	✓	✓			✓
intercept+storage_duration_post+storage_duration_pre+CD8T+CD4T+Gran	-357.173	-337.319	✓	✓		✓	✓	✓				✓
intercept+storage_duration_post+storage_duration_pre+CD8T+NK+Bcell	-357.08	-337.226	✓	✓		✓	✓		✓	✓
intercept+storage_duration_post+storage_duration_pre+CD8T+NK+Mono	-357.1	-337.246	✓	✓		✓	✓		✓		✓
intercept+storage_duration_post+storage_duration_pre+CD8T+NK+Gran	-357.149	-337.295	✓	✓		✓	✓		✓			✓
intercept+storage_duration_post+storage_duration_pre+CD8T+Bcell+Mono	-356.894	-337.04	✓	✓		✓	✓			✓	✓
intercept+storage_duration_post+storage_duration_pre+CD8T+Bcell+Gran	-356.944	-337.09	✓	✓		✓	✓			✓		✓
intercept+storage_duration_post+storage_duration_pre+CD8T+Mono+Gran	-356.993	-337.14	✓	✓		✓	✓				✓	✓
intercept+storage_duration_post+storage_duration_pre+CD4T+NK+Bcell	-356.648	-336.794	✓	✓		✓		✓	✓	✓
intercept+storage_duration_post+storage_duration_pre+CD4T+NK+Mono	-356.686	-336.832	✓	✓		✓		✓	✓		✓
intercept+storage_duration_post+storage_duration_pre+CD4T+NK+Gran	-357.003	-337.149	✓	✓		✓		✓	✓			✓
intercept+storage_duration_post+storage_duration_pre+CD4T+Bcell+Mono	-356.424	-336.571	✓	✓		✓		✓		✓	✓
intercept+storage_duration_post+storage_duration_pre+CD4T+Bcell+Gran	-356.442	-336.588	✓	✓		✓		✓		✓		✓
intercept+storage_duration_post+storage_duration_pre+CD4T+Mono+Gran	-356.507	-336.653	✓	✓		✓		✓			✓	✓
intercept+storage_duration_post+storage_duration_pre+NK+Bcell+Mono	-356.624	-336.77	✓	✓		✓			✓	✓	✓
intercept+storage_duration_post+storage_duration_pre+NK+Bcell+Gran	-356.92	-337.066	✓	✓		✓			✓	✓		✓
intercept+storage_duration_post+storage_duration_pre+NK+Mono+Gran	-356.936	-337.083	✓	✓		✓			✓		✓	✓
intercept+storage_duration_post+storage_duration_pre+Bcell+Mono+Gran	-356.414	-336.56	✓	✓		✓				✓	✓	✓
intercept+storage_duration_post+CD8T+CD4T+NK+Bcell	-356.73	-336.876	✓	✓			✓	✓	✓	✓
intercept+storage_duration_post+CD8T+CD4T+NK+Mono	-356.822	-336.968	✓	✓			✓	✓	✓		✓
intercept+storage_duration_post+CD8T+CD4T+NK+Gran	-356.833	-336.979	✓	✓			✓	✓	✓			✓
intercept+storage_duration_post+CD8T+CD4T+Bcell+Mono	-356.608	-336.754	✓	✓			✓	✓		✓	✓
intercept+storage_duration_post+CD8T+CD4T+Bcell+Gran	-356.756	-336.902	✓	✓			✓	✓		✓		✓
intercept+storage_duration_post+CD8T+CD4T+Mono+Gran	-356.832	-336.978	✓	✓			✓	✓			✓	✓
intercept+storage_duration_post+CD8T+NK+Bcell+Mono	-356.76	-336.906	✓	✓			✓		✓	✓	✓
intercept+storage_duration_post+CD8T+NK+Bcell+Gran	-356.773	-336.919	✓	✓			✓		✓	✓		✓
intercept+storage_duration_post+CD8T+NK+Mono+Gran	-356.822	-336.968	✓	✓			✓		✓		✓	✓
intercept+storage_duration_post+CD8T+Bcell+Mono+Gran	-356.609	-336.755	✓	✓			✓			✓	✓	✓
intercept+storage_duration_post+CD4T+NK+Bcell+Mono	-356.261	-336.407	✓	✓				✓	✓	✓	✓
intercept+storage_duration_post+CD4T+NK+Bcell+Gran	-356.721	-336.867	✓	✓				✓	✓	✓		✓
intercept+storage_duration_post+CD4T+NK+Mono+Gran	-356.699	-336.845	✓	✓				✓	✓		✓	✓
intercept+storage_duration_post+CD4T+Bcell+Mono+Gran	-356.071	-336.217	✓	✓				✓		✓	✓	✓
intercept+storage_duration_post+NK+Bcell+Mono+Gran	-356.647	-336.793	✓	✓					✓	✓	✓	✓
intercept+storage_duration_post+age+storage_duration_pre+CD8T+CD4T+NK	-356.16	-333.47	✓	✓	✓	✓	✓	✓	✓
intercept+storage_duration_post+age+storage_duration_pre+CD8T+CD4T+Bcell	-355.936	-333.246	✓	✓	✓	✓	✓	✓		✓
intercept+storage_duration_post+age+storage_duration_pre+CD8T+CD4T+Mono	-356.003	-333.313	✓	✓	✓	✓	✓	✓			✓
intercept+storage_duration_post+age+storage_duration_pre+CD8T+CD4T+Gran	-356.221	-333.53	✓	✓	✓	✓	✓	✓				✓
intercept+storage_duration_post+age+storage_duration_pre+CD8T+NK+Bcell	-356.103	-333.412	✓	✓	✓	✓	✓		✓	✓
intercept+storage_duration_post+age+storage_duration_pre+CD8T+NK+Mono	-356.124	-333.433	✓	✓	✓	✓	✓		✓		✓
intercept+storage_duration_post+age+storage_duration_pre+CD8T+NK+Gran	-356.178	-333.488	✓	✓	✓	✓	✓		✓			✓
intercept+storage_duration_post+age+storage_duration_pre+CD8T+Bcell+Mono	-355.94	-333.25	✓	✓	✓	✓	✓			✓	✓
intercept+storage_duration_post+age+storage_duration_pre+CD8T+Bcell+Gran	-355.975	-333.284	✓	✓	✓	✓	✓			✓		✓
intercept+storage_duration_post+age+storage_duration_pre+CD8T+Mono+Gran	-356.037	-333.346	✓	✓	✓	✓	✓				✓	✓
intercept+storage_duration_post+age+storage_duration_pre+CD4T+NK+Bcell	-355.746	-333.056	✓	✓	✓	✓		✓	✓	✓
intercept+storage_duration_post+age+storage_duration_pre+CD4T+NK+Mono	-355.78	-333.09	✓	✓	✓	✓		✓	✓		✓
intercept+storage_duration_post+age+storage_duration_pre+CD4T+NK+Gran	-356.074	-333.384	✓	✓	✓	✓		✓	✓			✓
intercept+storage_duration_post+age+storage_duration_pre+CD4T+Bcell+Mono	-355.57	-332.88	✓	✓	✓	✓		✓		✓	✓
intercept+storage_duration_post+age+storage_duration_pre+CD4T+Bcell+Gran	-355.593	-332.902	✓	✓	✓	✓		✓		✓		✓
intercept+storage_duration_post+age+storage_duration_pre+CD4T+Mono+Gran	-355.654	-332.964	✓	✓	✓	✓		✓			✓	✓
intercept+storage_duration_post+age+storage_duration_pre+NK+Bcell+Mono	-355.687	-332.996	✓	✓	✓	✓			✓	✓	✓
intercept+storage_duration_post+age+storage_duration_pre+NK+Bcell+Gran	-355.988	-333.298	✓	✓	✓	✓			✓	✓		✓
intercept+storage_duration_post+age+storage_duration_pre+NK+Mono+Gran	-356.024	-333.334	✓	✓	✓	✓			✓		✓	✓
intercept+storage_duration_post+age+storage_duration_pre+Bcell+Mono+Gran	-355.546	-332.856	✓	✓	✓	✓				✓	✓	✓
intercept+storage_duration_post+age+CD8T+CD4T+NK+Bcell	-355.802	-333.112	✓	✓	✓		✓	✓	✓	✓
intercept+storage_duration_post+age+CD8T+CD4T+NK+Mono	-355.886	-333.196	✓	✓	✓		✓	✓	✓		✓
intercept+storage_duration_post+age+CD8T+CD4T+NK+Gran	-355.899	-333.209	✓	✓	✓		✓	✓	✓			✓
intercept+storage_duration_post+age+CD8T+CD4T+Bcell+Mono	-355.69	-333	✓	✓	✓		✓	✓		✓	✓
intercept+storage_duration_post+age+CD8T+CD4T+Bcell+Gran	-355.818	-333.127	✓	✓	✓		✓	✓		✓		✓
intercept+storage_duration_post+age+CD8T+CD4T+Mono+Gran	-355.902	-333.212	✓	✓	✓		✓	✓			✓	✓
intercept+storage_duration_post+age+CD8T+NK+Bcell+Mono	-355.822	-333.131	✓	✓	✓		✓		✓	✓	✓
intercept+storage_duration_post+age+CD8T+NK+Bcell+Gran	-355.823	-333.133	✓	✓	✓		✓		✓	✓		✓
intercept+storage_duration_post+age+CD8T+NK+Mono+Gran	-355.888	-333.198	✓	✓	✓		✓		✓		✓	✓
intercept+storage_duration_post+age+CD8T+Bcell+Mono+Gran	-355.672	-332.982	✓	✓	✓		✓			✓	✓	✓
intercept+storage_duration_post+age+CD4T+NK+Bcell+Mono	-355.346	-332.655	✓	✓	✓			✓	✓	✓	✓
intercept+storage_duration_post+age+CD4T+NK+Bcell+Gran	-355.811	-333.121	✓	✓	✓			✓	✓	✓		✓
intercept+storage_duration_post+age+CD4T+NK+Mono+Gran	-355.763	-333.072	✓	✓	✓			✓	✓		✓	✓
intercept+storage_duration_post+age+CD4T+Bcell+Mono+Gran	-355.194	-332.503	✓	✓	✓			✓		✓	✓	✓
intercept+storage_duration_post+age+NK+Bcell+Mono+Gran	-355.725	-333.034	✓	✓	✓				✓	✓	✓	✓
intercept+storage_duration_post+storage_duration_pre+CD8T+CD4T+NK+Bcell	-355.942	-333.252	✓	✓		✓	✓	✓	✓	✓
intercept+storage_duration_post+storage_duration_pre+CD8T+CD4T+NK+Mono	-355.983	-333.293	✓	✓		✓	✓	✓	✓		✓
intercept+storage_duration_post+storage_duration_pre+CD8T+CD4T+NK+Gran	-356.043	-333.352	✓	✓		✓	✓	✓	✓			✓
intercept+storage_duration_post+storage_duration_pre+CD8T+CD4T+Bcell+Mono	-355.739	-333.049	✓	✓		✓	✓	✓		✓	✓
intercept+storage_duration_post+storage_duration_pre+CD8T+CD4T+Bcell+Gran	-355.96	-333.27	✓	✓		✓	✓	✓		✓		✓
intercept+storage_duration_post+storage_duration_pre+CD8T+CD4T+Mono+Gran	-355.992	-333.302	✓	✓		✓	✓	✓			✓	✓
intercept+storage_duration_post+storage_duration_pre+CD8T+NK+Bcell+Mono	-355.951	-333.261	✓	✓		✓	✓		✓	✓	✓
intercept+storage_duration_post+storage_duration_pre+CD8T+NK+Bcell+Gran	-355.952	-333.262	✓	✓		✓	✓		✓	✓		✓
intercept+storage_duration_post+storage_duration_pre+CD8T+NK+Mono+Gran	-356	-333.31	✓	✓		✓	✓		✓		✓	✓
intercept+storage_duration_post+storage_duration_pre+CD8T+Bcell+Mono+Gran	-355.784	-333.093	✓	✓		✓	✓			✓	✓	✓
intercept+storage_duration_post+storage_duration_pre+CD4T+NK+Bcell+Mono	-355.511	-332.82	✓	✓		✓		✓	✓	✓	✓
intercept+storage_duration_post+storage_duration_pre+CD4T+NK+Bcell+Gran	-355.881	-333.191	✓	✓		✓		✓	✓	✓		✓
intercept+storage_duration_post+storage_duration_pre+CD4T+NK+Mono+Gran	-355.904	-333.213	✓	✓		✓		✓	✓		✓	✓
intercept+storage_duration_post+storage_duration_pre+CD4T+Bcell+Mono+Gran	-355.259	-332.568	✓	✓		✓		✓		✓	✓	✓
intercept+storage_duration_post+storage_duration_pre+NK+Bcell+Mono+Gran	-355.81	-333.12	✓	✓		✓			✓	✓	✓	✓
intercept+storage_duration_post+CD8T+CD4T+NK+Bcell+Mono	-355.649	-332.958	✓	✓			✓	✓	✓	✓	✓
intercept+storage_duration_post+CD8T+CD4T+NK+Bcell+Gran	-355.678	-332.987	✓	✓			✓	✓	✓	✓		✓
intercept+storage_duration_post+CD8T+CD4T+NK+Mono+Gran	-355.666	-332.975	✓	✓			✓	✓	✓		✓	✓
intercept+storage_duration_post+CD8T+CD4T+Bcell+Mono+Gran	-355.627	-332.937	✓	✓			✓	✓		✓	✓	✓
intercept+storage_duration_post+CD8T+NK+Bcell+Mono+Gran	-355.658	-332.968	✓	✓			✓		✓	✓	✓	✓
intercept+storage_duration_post+CD4T+NK+Bcell+Mono+Gran	-355.656	-332.965	✓	✓				✓	✓	✓	✓	✓
intercept+storage_duration_post+age+storage_duration_pre+CD8T+CD4T+NK+Bcell	-354.995	-329.469	✓	✓	✓	✓	✓	✓	✓	✓
intercept+storage_duration_post+age+storage_duration_pre+CD8T+CD4T+NK+Mono	-355.038	-329.512	✓	✓	✓	✓	✓	✓	✓		✓
intercept+storage_duration_post+age+storage_duration_pre+CD8T+CD4T+NK+Gran	-355.095	-329.569	✓	✓	✓	✓	✓	✓	✓			✓
intercept+storage_duration_post+age+storage_duration_pre+CD8T+CD4T+Bcell+Mono	-354.818	-329.291	✓	✓	✓	✓	✓	✓		✓	✓
intercept+storage_duration_post+age+storage_duration_pre+CD8T+CD4T+Bcell+Gran	-355.015	-329.489	✓	✓	✓	✓	✓	✓		✓		✓
intercept+storage_duration_post+age+storage_duration_pre+CD8T+CD4T+Mono+Gran	-355.05	-329.523	✓	✓	✓	✓	✓	✓			✓	✓
intercept+storage_duration_post+age+storage_duration_pre+CD8T+NK+Bcell+Mono	-354.987	-329.461	✓	✓	✓	✓	✓		✓	✓	✓
intercept+storage_duration_post+age+storage_duration_pre+CD8T+NK+Bcell+Gran	-354.989	-329.463	✓	✓	✓	✓	✓		✓	✓		✓
intercept+storage_duration_post+age+storage_duration_pre+CD8T+NK+Mono+Gran	-355.05	-329.524	✓	✓	✓	✓	✓		✓		✓	✓
intercept+storage_duration_post+age+storage_duration_pre+CD8T+Bcell+Mono+Gran	-354.833	-329.306	✓	✓	✓	✓	✓			✓	✓	✓
intercept+storage_duration_post+age+storage_duration_pre+CD4T+NK+Bcell+Mono	-354.615	-329.088	✓	✓	✓	✓		✓	✓	✓	✓
intercept+storage_duration_post+age+storage_duration_pre+CD4T+NK+Bcell+Gran	-354.95	-329.424	✓	✓	✓	✓		✓	✓	✓		✓
intercept+storage_duration_post+age+storage_duration_pre+CD4T+NK+Mono+Gran	-354.971	-329.445	✓	✓	✓	✓		✓	✓		✓	✓
intercept+storage_duration_post+age+storage_duration_pre+CD4T+Bcell+Mono+Gran	-354.413	-328.886	✓	✓	✓	✓		✓		✓	✓	✓
intercept+storage_duration_post+age+storage_duration_pre+NK+Bcell+Mono+Gran	-354.892	-329.366	✓	✓	✓	✓			✓	✓	✓	✓
intercept+storage_duration_post+age+CD8T+CD4T+NK+Bcell+Mono	-354.725	-329.199	✓	✓	✓		✓	✓	✓	✓	✓
intercept+storage_duration_post+age+CD8T+CD4T+NK+Bcell+Gran	-354.765	-329.238	✓	✓	✓		✓	✓	✓	✓		✓
intercept+storage_duration_post+age+CD8T+CD4T+NK+Mono+Gran	-354.738	-329.211	✓	✓	✓		✓	✓	✓		✓	✓
intercept+storage_duration_post+age+CD8T+CD4T+Bcell+Mono+Gran	-354.702	-329.176	✓	✓	✓		✓	✓		✓	✓	✓
intercept+storage_duration_post+age+CD8T+NK+Bcell+Mono+Gran	-354.731	-329.204	✓	✓	✓		✓		✓	✓	✓	✓
intercept+storage_duration_post+age+CD4T+NK+Bcell+Mono+Gran	-354.734	-329.208	✓	✓	✓			✓	✓	✓	✓	✓
intercept+storage_duration_post+storage_duration_pre+CD8T+CD4T+NK+Bcell+Mono	-354.817	-329.29	✓	✓		✓	✓	✓	✓	✓	✓
intercept+storage_duration_post+storage_duration_pre+CD8T+CD4T+NK+Bcell+Gran	-354.854	-329.328	✓	✓		✓	✓	✓	✓	✓		✓
intercept+storage_duration_post+storage_duration_pre+CD8T+CD4T+NK+Mono+Gran	-354.83	-329.304	✓	✓		✓	✓	✓	✓		✓	✓
intercept+storage_duration_post+storage_duration_pre+CD8T+CD4T+Bcell+Mono+Gran	-354.791	-329.265	✓	✓		✓	✓	✓		✓	✓	✓
intercept+storage_duration_post+storage_duration_pre+CD8T+NK+Bcell+Mono+Gran	-354.828	-329.302	✓	✓		✓	✓		✓	✓	✓	✓
intercept+storage_duration_post+storage_duration_pre+CD4T+NK+Bcell+Mono+Gran	-354.833	-329.307	✓	✓		✓		✓	✓	✓	✓	✓
intercept+storage_duration_post+CD8T+CD4T+NK+Bcell+Mono+Gran	-354.547	-329.02	✓	✓			✓	✓	✓	✓	✓	✓
intercept+storage_duration_post+age+storage_duration_pre+CD8T+CD4T+NK+Bcell+Mono	-353.88	-325.517	✓	✓	✓	✓	✓	✓	✓	✓	✓
intercept+storage_duration_post+age+storage_duration_pre+CD8T+CD4T+NK+Bcell+Gran	-353.924	-325.561	✓	✓	✓	✓	✓	✓	✓	✓		✓
intercept+storage_duration_post+age+storage_duration_pre+CD8T+CD4T+NK+Mono+Gran	-353.892	-325.529	✓	✓	✓	✓	✓	✓	✓		✓	✓
intercept+storage_duration_post+age+storage_duration_pre+CD8T+CD4T+Bcell+Mono+Gran	-353.855	-325.492	✓	✓	✓	✓	✓	✓		✓	✓	✓
intercept+storage_duration_post+age+storage_duration_pre+CD8T+NK+Bcell+Mono+Gran	-353.886	-325.523	✓	✓	✓	✓	✓		✓	✓	✓	✓
intercept+storage_duration_post+age+storage_duration_pre+CD4T+NK+Bcell+Mono+Gran	-353.894	-325.532	✓	✓	✓	✓		✓	✓	✓	✓	✓
intercept+storage_duration_post+age+CD8T+CD4T+NK+Bcell+Mono+Gran	-353.654	-325.291	✓	✓	✓		✓	✓	✓	✓	✓	✓
intercept+storage_duration_post+storage_duration_pre+CD8T+CD4T+NK+Bcell+Mono+Gran	-353.723	-325.361	✓	✓		✓	✓	✓	✓	✓	✓	✓
intercept+storage_duration_post+age+storage_duration_pre+CD8T+CD4T+NK+Bcell+Mono+Gran	-352.816	-321.617	✓	✓	✓	✓	✓	✓	✓	✓	✓	✓

## Sheet: S3
Supplementary Table S3. Mean AIC and BIC for the validation cohort for different models testing differential methylation in association with duration in storage as DNA.
Model name	Mean AIC	Mean BIC	Terms in the model (tick indicates present in model)
			intercept	storage_duration_post	age	CD8T	CD4T	NK	Bcell	Mono	Gran
intercept+storage_duration_post	-406.176	-397.438	✓	✓
intercept+storage_duration_post+age	-404.964	-393.313	✓	✓	✓
intercept+storage_duration_post+CD8T	-404.937	-393.286	✓	✓		✓
intercept+storage_duration_post+CD4T	-405.013	-393.363	✓	✓			✓
intercept+storage_duration_post+NK	-405.771	-394.121	✓	✓				✓
intercept+storage_duration_post+Bcell	-405.096	-393.446	✓	✓					✓
intercept+storage_duration_post+Mono	-404.964	-393.314	✓	✓						✓
intercept+storage_duration_post+Gran	-405.149	-393.498	✓	✓							✓
intercept+storage_duration_post+age+CD8T	-403.724	-389.161	✓	✓	✓	✓
intercept+storage_duration_post+age+CD4T	-403.806	-389.243	✓	✓	✓		✓
intercept+storage_duration_post+age+NK	-404.589	-390.026	✓	✓	✓			✓
intercept+storage_duration_post+age+Bcell	-403.884	-389.321	✓	✓	✓				✓
intercept+storage_duration_post+age+Mono	-403.747	-389.184	✓	✓	✓					✓
intercept+storage_duration_post+age+Gran	-403.949	-389.386	✓	✓	✓						✓
intercept+storage_duration_post+CD8T+CD4T	-403.844	-389.28	✓	✓		✓	✓
intercept+storage_duration_post+CD8T+NK	-404.54	-389.977	✓	✓		✓		✓
intercept+storage_duration_post+CD8T+Bcell	-403.891	-389.327	✓	✓		✓			✓
intercept+storage_duration_post+CD8T+Mono	-403.743	-389.179	✓	✓		✓				✓
intercept+storage_duration_post+CD8T+Gran	-404.048	-389.485	✓	✓		✓					✓
intercept+storage_duration_post+CD4T+NK	-404.644	-390.08	✓	✓			✓	✓
intercept+storage_duration_post+CD4T+Bcell	-403.976	-389.413	✓	✓			✓		✓
intercept+storage_duration_post+CD4T+Mono	-403.815	-389.251	✓	✓			✓			✓
intercept+storage_duration_post+CD4T+Gran	-404.289	-389.725	✓	✓			✓				✓
intercept+storage_duration_post+NK+Bcell	-404.69	-390.126	✓	✓				✓	✓
intercept+storage_duration_post+NK+Mono	-404.571	-390.008	✓	✓				✓		✓
intercept+storage_duration_post+NK+Gran	-404.599	-390.036	✓	✓				✓			✓
intercept+storage_duration_post+Bcell+Mono	-403.889	-389.326	✓	✓					✓	✓
intercept+storage_duration_post+Bcell+Gran	-404.143	-389.579	✓	✓					✓		✓
intercept+storage_duration_post+Mono+Gran	-403.941	-389.378	✓	✓						✓	✓
intercept+storage_duration_post+age+CD8T+CD4T	-402.627	-385.152	✓	✓	✓	✓	✓
intercept+storage_duration_post+age+CD8T+NK	-403.358	-385.882	✓	✓	✓	✓		✓
intercept+storage_duration_post+age+CD8T+Bcell	-402.673	-385.197	✓	✓	✓	✓			✓
intercept+storage_duration_post+age+CD8T+Mono	-402.521	-385.045	✓	✓	✓	✓				✓
intercept+storage_duration_post+age+CD8T+Gran	-402.841	-385.365	✓	✓	✓	✓					✓
intercept+storage_duration_post+age+CD4T+NK	-403.466	-385.99	✓	✓	✓		✓	✓
intercept+storage_duration_post+age+CD4T+Bcell	-402.776	-385.3	✓	✓	✓		✓		✓
intercept+storage_duration_post+age+CD4T+Mono	-402.603	-385.127	✓	✓	✓		✓			✓
intercept+storage_duration_post+age+CD4T+Gran	-403.097	-385.622	✓	✓	✓		✓				✓
intercept+storage_duration_post+age+NK+Bcell	-403.51	-386.034	✓	✓	✓			✓	✓
intercept+storage_duration_post+age+NK+Mono	-403.383	-385.907	✓	✓	✓			✓		✓
intercept+storage_duration_post+age+NK+Gran	-403.422	-385.946	✓	✓	✓			✓			✓
intercept+storage_duration_post+age+Bcell+Mono	-402.673	-385.197	✓	✓	✓				✓	✓
intercept+storage_duration_post+age+Bcell+Gran	-402.956	-385.48	✓	✓	✓				✓		✓
intercept+storage_duration_post+age+Mono+Gran	-402.735	-385.259	✓	✓	✓					✓	✓
intercept+storage_duration_post+CD8T+CD4T+NK	-403.497	-386.022	✓	✓		✓	✓	✓
intercept+storage_duration_post+CD8T+CD4T+Bcell	-402.809	-385.334	✓	✓		✓	✓		✓
intercept+storage_duration_post+CD8T+CD4T+Mono	-402.651	-385.175	✓	✓		✓	✓			✓
intercept+storage_duration_post+CD8T+CD4T+Gran	-403.217	-385.741	✓	✓		✓	✓				✓
intercept+storage_duration_post+CD8T+NK+Bcell	-403.495	-386.019	✓	✓		✓		✓	✓
intercept+storage_duration_post+CD8T+NK+Mono	-403.359	-385.883	✓	✓		✓		✓		✓
intercept+storage_duration_post+CD8T+NK+Gran	-403.478	-386.002	✓	✓		✓		✓			✓
intercept+storage_duration_post+CD8T+Bcell+Mono	-402.701	-385.225	✓	✓		✓			✓	✓
intercept+storage_duration_post+CD8T+Bcell+Gran	-403.069	-385.593	✓	✓		✓			✓		✓
intercept+storage_duration_post+CD8T+Mono+Gran	-402.866	-385.39	✓	✓		✓				✓	✓
intercept+storage_duration_post+CD4T+NK+Bcell	-403.605	-386.129	✓	✓			✓	✓	✓
intercept+storage_duration_post+CD4T+NK+Mono	-403.45	-385.974	✓	✓			✓	✓		✓
intercept+storage_duration_post+CD4T+NK+Gran	-403.524	-386.048	✓	✓			✓	✓			✓
intercept+storage_duration_post+CD4T+Bcell+Mono	-402.792	-385.316	✓	✓			✓		✓	✓
intercept+storage_duration_post+CD4T+Bcell+Gran	-403.27	-385.794	✓	✓			✓		✓		✓
intercept+storage_duration_post+CD4T+Mono+Gran	-403.176	-385.701	✓	✓			✓			✓	✓
intercept+storage_duration_post+NK+Bcell+Mono	-403.495	-386.019	✓	✓				✓	✓	✓
intercept+storage_duration_post+NK+Bcell+Gran	-403.542	-386.066	✓	✓				✓	✓		✓
intercept+storage_duration_post+NK+Mono+Gran	-403.403	-385.927	✓	✓				✓		✓	✓
intercept+storage_duration_post+Bcell+Mono+Gran	-402.941	-385.465	✓	✓					✓	✓	✓
intercept+storage_duration_post+age+CD8T+CD4T+NK	-402.319	-381.93	✓	✓	✓	✓	✓	✓
intercept+storage_duration_post+age+CD8T+CD4T+Bcell	-401.599	-381.21	✓	✓	✓	✓	✓		✓
intercept+storage_duration_post+age+CD8T+CD4T+Mono	-401.43	-381.042	✓	✓	✓	✓	✓			✓
intercept+storage_duration_post+age+CD8T+CD4T+Gran	-402.017	-381.628	✓	✓	✓	✓	✓				✓
intercept+storage_duration_post+age+CD8T+NK+Bcell	-402.314	-381.926	✓	✓	✓	✓		✓	✓
intercept+storage_duration_post+age+CD8T+NK+Mono	-402.169	-381.78	✓	✓	✓	✓		✓		✓
intercept+storage_duration_post+age+CD8T+NK+Gran	-402.304	-381.915	✓	✓	✓	✓		✓			✓
intercept+storage_duration_post+age+CD8T+Bcell+Mono	-401.475	-381.087	✓	✓	✓	✓			✓	✓
intercept+storage_duration_post+age+CD8T+Bcell+Gran	-401.875	-381.486	✓	✓	✓	✓			✓		✓
intercept+storage_duration_post+age+CD8T+Mono+Gran	-401.65	-381.261	✓	✓	✓	✓				✓	✓
intercept+storage_duration_post+age+CD4T+NK+Bcell	-402.433	-382.044	✓	✓	✓		✓	✓	✓
intercept+storage_duration_post+age+CD4T+NK+Mono	-402.267	-381.879	✓	✓	✓		✓	✓		✓
intercept+storage_duration_post+age+CD4T+NK+Gran	-402.342	-381.953	✓	✓	✓		✓	✓			✓
intercept+storage_duration_post+age+CD4T+Bcell+Mono	-401.586	-381.197	✓	✓	✓		✓		✓	✓
intercept+storage_duration_post+age+CD4T+Bcell+Gran	-402.099	-381.71	✓	✓	✓		✓		✓		✓
intercept+storage_duration_post+age+CD4T+Mono+Gran	-401.988	-381.6	✓	✓	✓		✓			✓	✓
intercept+storage_duration_post+age+NK+Bcell+Mono	-402.309	-381.921	✓	✓	✓			✓	✓	✓
intercept+storage_duration_post+age+NK+Bcell+Gran	-402.358	-381.969	✓	✓	✓			✓	✓		✓
intercept+storage_duration_post+age+NK+Mono+Gran	-402.22	-381.831	✓	✓	✓			✓		✓	✓
intercept+storage_duration_post+age+Bcell+Mono+Gran	-401.749	-381.36	✓	✓	✓				✓	✓	✓
intercept+storage_duration_post+CD8T+CD4T+NK+Bcell	-402.461	-382.072	✓	✓		✓	✓	✓	✓
intercept+storage_duration_post+CD8T+CD4T+NK+Mono	-402.312	-381.924	✓	✓		✓	✓	✓		✓
intercept+storage_duration_post+CD8T+CD4T+NK+Gran	-402.349	-381.961	✓	✓		✓	✓	✓			✓
intercept+storage_duration_post+CD8T+CD4T+Bcell+Mono	-401.633	-381.245	✓	✓		✓	✓		✓	✓
intercept+storage_duration_post+CD8T+CD4T+Bcell+Gran	-402.225	-381.836	✓	✓		✓	✓		✓		✓
intercept+storage_duration_post+CD8T+CD4T+Mono+Gran	-402.172	-381.784	✓	✓		✓	✓			✓	✓
intercept+storage_duration_post+CD8T+NK+Bcell+Mono	-402.322	-381.933	✓	✓		✓		✓	✓	✓
intercept+storage_duration_post+CD8T+NK+Bcell+Gran	-402.439	-382.051	✓	✓		✓		✓	✓		✓
intercept+storage_duration_post+CD8T+NK+Mono+Gran	-402.336	-381.948	✓	✓		✓		✓		✓	✓
intercept+storage_duration_post+CD8T+Bcell+Mono+Gran	-401.896	-381.507	✓	✓		✓			✓	✓	✓
intercept+storage_duration_post+CD4T+NK+Bcell+Mono	-402.421	-382.033	✓	✓			✓	✓	✓	✓
intercept+storage_duration_post+CD4T+NK+Bcell+Gran	-402.47	-382.081	✓	✓			✓	✓	✓		✓
intercept+storage_duration_post+CD4T+NK+Mono+Gran	-402.334	-381.946	✓	✓			✓	✓		✓	✓
intercept+storage_duration_post+CD4T+Bcell+Mono+Gran	-402.164	-381.775	✓	✓			✓		✓	✓	✓
intercept+storage_duration_post+NK+Bcell+Mono+Gran	-402.347	-381.959	✓	✓				✓	✓	✓	✓
intercept+storage_duration_post+age+CD8T+CD4T+NK+Bcell	-401.286	-377.984	✓	✓	✓	✓	✓	✓	✓
intercept+storage_duration_post+age+CD8T+CD4T+NK+Mono	-401.128	-377.827	✓	✓	✓	✓	✓	✓		✓
intercept+storage_duration_post+age+CD8T+CD4T+NK+Gran	-401.176	-377.875	✓	✓	✓	✓	✓	✓			✓
intercept+storage_duration_post+age+CD8T+CD4T+Bcell+Mono	-400.415	-377.114	✓	✓	✓	✓	✓		✓	✓
intercept+storage_duration_post+age+CD8T+CD4T+Bcell+Gran	-401.045	-377.744	✓	✓	✓	✓	✓		✓		✓
intercept+storage_duration_post+age+CD8T+CD4T+Mono+Gran	-400.971	-377.669	✓	✓	✓	✓	✓			✓	✓
intercept+storage_duration_post+age+CD8T+NK+Bcell+Mono	-401.133	-377.831	✓	✓	✓	✓		✓	✓	✓
intercept+storage_duration_post+age+CD8T+NK+Bcell+Gran	-401.26	-377.959	✓	✓	✓	✓		✓	✓		✓
intercept+storage_duration_post+age+CD8T+NK+Mono+Gran	-401.152	-377.851	✓	✓	✓	✓		✓		✓	✓
intercept+storage_duration_post+age+CD8T+Bcell+Mono+Gran	-400.692	-377.391	✓	✓	✓	✓			✓	✓	✓
intercept+storage_duration_post+age+CD4T+NK+Bcell+Mono	-401.242	-377.94	✓	✓	✓		✓	✓	✓	✓
intercept+storage_duration_post+age+CD4T+NK+Bcell+Gran	-401.275	-377.974	✓	✓	✓		✓	✓	✓		✓
intercept+storage_duration_post+age+CD4T+NK+Mono+Gran	-401.156	-377.854	✓	✓	✓		✓	✓		✓	✓
intercept+storage_duration_post+age+CD4T+Bcell+Mono+Gran	-400.995	-377.694	✓	✓	✓		✓		✓	✓	✓
intercept+storage_duration_post+age+NK+Bcell+Mono+Gran	-401.161	-377.86	✓	✓	✓			✓	✓	✓	✓
intercept+storage_duration_post+CD8T+CD4T+NK+Bcell+Mono	-401.288	-377.986	✓	✓		✓	✓	✓	✓	✓
intercept+storage_duration_post+CD8T+CD4T+NK+Bcell+Gran	-401.283	-377.982	✓	✓		✓	✓	✓	✓		✓
intercept+storage_duration_post+CD8T+CD4T+NK+Mono+Gran	-401.284	-377.983	✓	✓		✓	✓	✓		✓	✓
intercept+storage_duration_post+CD8T+CD4T+Bcell+Mono+Gran	-401.19	-377.888	✓	✓		✓	✓		✓	✓	✓
intercept+storage_duration_post+CD8T+NK+Bcell+Mono+Gran	-401.322	-378.02	✓	✓		✓		✓	✓	✓	✓
intercept+storage_duration_post+CD4T+NK+Bcell+Mono+Gran	-401.272	-377.971	✓	✓			✓	✓	✓	✓	✓
intercept+storage_duration_post+age+CD8T+CD4T+NK+Bcell+Mono	-400.104	-373.89	✓	✓	✓	✓	✓	✓	✓	✓
intercept+storage_duration_post+age+CD8T+CD4T+NK+Bcell+Gran	-400.095	-373.881	✓	✓	✓	✓	✓	✓	✓		✓
intercept+storage_duration_post+age+CD8T+CD4T+NK+Mono+Gran	-400.104	-373.89	✓	✓	✓	✓	✓	✓		✓	✓
intercept+storage_duration_post+age+CD8T+CD4T+Bcell+Mono+Gran	-400.008	-373.794	✓	✓	✓	✓	✓		✓	✓	✓
intercept+storage_duration_post+age+CD8T+NK+Bcell+Mono+Gran	-400.138	-373.924	✓	✓	✓	✓		✓	✓	✓	✓
intercept+storage_duration_post+age+CD4T+NK+Bcell+Mono+Gran	-400.086	-373.872	✓	✓	✓		✓	✓	✓	✓	✓
intercept+storage_duration_post+CD8T+CD4T+NK+Bcell+Mono+Gran	-400.273	-374.059	✓	✓		✓	✓	✓	✓	✓	✓
intercept+storage_duration_post+age+CD8T+CD4T+NK+Bcell+Mono+Gran	-399.089	-369.963	✓	✓	✓	✓	✓	✓	✓	✓	✓

## Sheet: S4
Supplementary Table S4. CpGs hypomethylated in both the discovery (q < 0.05) and validation (p < 0.05) cohorts.
Name	Chromosome	Position	Strand	Gene	Loci	Probe	Discovery (n=126)			Validation (n=136)
							Change in M-value per year	p-value	q-value	Change in M-value per year	p-value
cg12122453	chr14	64971959	-	ZBTB25;ZBTB1	Island	Type II	-0.963322	1.30837e-07	0.0146238	-0.185683	0.0250845
cg27289932	chr11	6633981	+	TAF10	Shore, South	Type II	-0.835212	2.93186e-07	0.0167966	-0.202596	0.0207089
cg13802571	chr1	209381323	+		Open Sea	Type II	-0.495908	5.6399e-07	0.0180108	-0.11924	0.0347369
cg23761970	chr22	42765709	+	LINC01315	Shore, South	Type II	-0.8983	6.8324e-07	0.0186273	-0.274776	0.00353518
cg21635203	chr3	181429911	-	SOX2;SOX2OT	Shore, North	Type II	-0.487626	3.04947e-06	0.0189057	-0.136138	0.00357594
cg23676484	chr2	239994601	+	HDAC4	Open Sea	Type II	-0.184905	2.75383e-06	0.0189057	-0.105906	0.00520113
cg00028060	chr6	114160743	+		Open Sea	Type II	-0.379371	2.2216e-06	0.0189057	-0.160271	0.00560733
cg15906479	chr4	109089614	-	LEF1-AS1;LEF1	Island	Type II	-1.11753	1.47938e-06	0.0189057	-0.318833	0.0094664
cg22724998	chr15	60288082	+		Shore, North	Type I	-0.66438	3.55566e-06	0.0189057	-0.195258	0.0137625
cg15526035	chr14	54686833	-		Open Sea	Type II	-0.436443	2.55277e-06	0.0189057	-0.138496	0.014977
cg25742201	chr17	35306863	+	AATF	Shore, South	Type II	-0.650808	8.24394e-07	0.0189057	-0.133748	0.0219751
cg18141888	chr20	21487412	+		Island	Type II	-0.532133	1.22713e-06	0.0189057	-0.154308	0.0253245
cg25970120	chr1	39325951	+	RRAGC	Shore, South	Type II	-0.901854	1.36349e-06	0.0189057	-0.184757	0.0269696
cg13728039	chr19	37647624	-	ZNF585A	Open Sea	Type II	-0.211439	3.37511e-06	0.0189057	-0.086348	0.027324
cg24975301	chr5	61558246	+		Open Sea	Type II	-0.173176	2.93801e-06	0.0189057	-0.0649504	0.0315676
ch.6.43016614F	chr6	42908636	+		Open Sea	Type II	-0.532158	1.98614e-06	0.0189057	-0.135608	0.0330403
cg13012163	chr14	23235724	-	OXA1L	Shore, North	Type II	-0.522118	2.89558e-06	0.0189057	-0.123882	0.0356111
cg10245137	chr8	141657108	+		Open Sea	Type II	-0.243858	9.7923e-07	0.0189057	-0.0834853	0.0363075
cg10418093	chr11	34203784	-	ABTB2	Open Sea	Type II	-0.135599	3.53863e-06	0.0189057	-0.0484994	0.0423659
cg23206206	chr7	98639740	+	SMURF1	Open Sea	Type II	-0.191424	2.93772e-06	0.0189057	-0.0587502	0.046757
cg20796808	chr1	8520254	-	RERE	Open Sea	Type II	-0.158099	4.07867e-06	0.0189086	-0.0920727	0.00217938
cg04576398	chr12	132262872	+	SFRS8	Shore, North	Type II	-0.278437	4.00388e-06	0.0189086	-0.104547	0.00296263
cg25218453	chr6	28603027	-		Island	Type II	-0.492847	4.05052e-06	0.0189086	-0.126376	0.00653763
cg25423436	chr9	86323365	+	UBQLN1	Shore, South	Type II	-0.929896	3.8066e-06	0.0189086	-0.245561	0.0129199
cg24594177	chr6	28984685	+		Island	Type II	-0.526299	3.96799e-06	0.0189086	-0.160863	0.014912
cg00354572	chr12	81471419	-	ACSS3	Shore, North	Type II	-0.52289	4.26008e-06	0.0189086	-0.138525	0.03762
cg08427782	chr6	166880989	+	RPS6KA2	Open Sea	Type II	-0.133324	4.58204e-06	0.0189764	-0.0837447	0.00219968
cg00473167	chr3	191046872	+	CCDC50;UTS2D	Shore, North	Type II	-0.418388	4.81752e-06	0.0189764	-0.150575	0.0162183
cg12507795	chr2	119611880	+		Island	Type II	-0.302093	4.59917e-06	0.0189764	-0.0838348	0.0285209
cg00542846	chr21	27543545	+	APP	Shore, South	Type II	-0.677728	4.52308e-06	0.0189764	-0.167897	0.0325845
cg23451291	chr7	25891427	-		Shore, North	Type II	-0.633633	4.38801e-06	0.0189764	-0.158031	0.0354638
cg06037631	chr2	74942369	+		Island	Type II	-0.854047	4.76971e-06	0.0189764	-0.201225	0.0417223
cg14935434	chr12	48180515	-	HDAC7	Open Sea	Type II	-0.143722	4.9838e-06	0.0189902	-0.073147	0.0115556
cg11418663	chr1	15910166	+	AGMAT	Shore, North	Type II	-0.22728	4.97789e-06	0.0189902	-0.0766093	0.0203049
cg02736228	chr1	204346643	+		Shore, North	Type II	-0.229597	4.96018e-06	0.0189902	-0.0830228	0.0450592
cg16183386	chr5	88179479	-	MEF2C;MEF2C-AS1	Shore, North	Type II	-0.55724	5.09187e-06	0.0190825	-0.209055	0.000934052
ch.13.100003653F	chr13	101205652	+		Open Sea	Type II	-0.862208	5.37472e-06	0.0190825	-0.293479	0.00398116
cg04587012	chr3	124491242	-	ITGB5	Open Sea	Type II	-0.505468	5.28495e-06	0.0190825	-0.184865	0.0292213
cg06797431	chr1	84944887	-	RPF1	Shore, North	Type II	-0.822118	5.28361e-06	0.0190825	-0.170457	0.0462854
cg22143549	chr1	204485371	-	MDM4	Shore, North	Type II	-0.64434	6.17376e-06	0.0205984	-0.154229	0.00654458
cg14811124	chr7	65614537	+	CRCP	Open Sea	Type II	-0.17704	6.80598e-06	0.0206199	-0.193363	0.00110652
cg21160151	chr5	131131930	-	FNIP1	Island	Type II	-0.558434	6.68661e-06	0.0206199	-0.161604	0.0103643
cg14862827	chr9	114936957	+	MIR3134;SUSD1	Shore, North	Type II	-1.36824	6.70304e-06	0.0206199	-0.410355	0.0106063
cg04534345	chr4	82392459	+	RASGEF1B	Shore, North	Type II	-1.34478	7.80659e-06	0.0206199	-0.448733	0.0158275
cg27157765	chr4	146859825	+	ZNF827	Shore, South	Type II	-0.647838	7.11978e-06	0.0206199	-0.160864	0.0336069
cg21337074	chr16	57515799	-	DOK4	Open Sea	Type II	-0.31293	6.67227e-06	0.0206199	-0.12099	0.0362075
cg21751525	chr12	120910288	-	DYNLL1	Shelf, South	Type II	-0.17826	6.94835e-06	0.0206199	-0.0755778	0.0382022
ch.5.3291566R	chr5	3238566	+		Open Sea	Type II	-0.387429	7.56061e-06	0.0206199	-0.104262	0.04169
cg18538985	chr1	1233799	-	ACAP3	Shelf, South	Type II	-0.167626	8.23881e-06	0.0208947	-0.0771422	0.0133416
cg23023953	chr5	175024517	-		Open Sea	Type II	-0.156218	8.39164e-06	0.0209345	-0.0701948	0.00650214
cg01460095	chr17	20433187	-		Open Sea	Type II	-0.158098	8.44089e-06	0.0209345	-0.0693469	0.0157277
cg16510070	chr16	27438621	-	IL21R	Open Sea	Type I	-0.203094	9.95156e-06	0.0216759	-0.125745	0.00321161
cg10532262	chr3	172428426	-	NCEH1	Island	Type II	-0.962276	9.38881e-06	0.0216759	-0.260886	0.0154341
cg08476843	chr13	33760215	+	STARD13	Open Sea	Type II	-0.12777	9.35169e-06	0.0216759	-0.0634009	0.0200491
cg04378909	chr9	35738665	+	GBA2	Open Sea	Type II	-0.15335	9.75539e-06	0.0216759	-0.0573636	0.035716
cg09915940	chr19	798935	+	PTBP1	Island	Type II	-0.393914	1.02252e-05	0.0217693	-0.161656	0.00427614
cg20542800	chr14	24782534	-	LTB4R	Shore, South	Type II	-0.550986	1.02214e-05	0.0217693	-0.217544	0.00630565
cg04385050	chr13	20250739	+	PSPC1	Open Sea	Type II	-0.196207	1.062e-05	0.0220497	-0.0931887	0.0138102
cg16583817	chr10	104005140	-	GBF1	Island	Type II	-0.812025	1.0893e-05	0.0221715	-0.191504	0.0299004
cg18106397	chr12	29534230	+	ERGIC2	Island	Type II	-0.723117	1.22138e-05	0.02239	-0.281047	0.00411997
cg09578568	chr4	113432770	+		Shore, South	Type II	-0.338385	1.20655e-05	0.02239	-0.147906	0.00882459
cg23857226	chr19	58239074	+	ZNF671	Shore, South	Type II	-0.632466	1.17231e-05	0.02239	-0.187855	0.00908966
cg07545882	chr1	11593613	+	PTCHD2	Shelf, South	Type II	-0.153311	1.18298e-05	0.02239	-0.0792197	0.0220274
cg03828522	chr17	80409455	-	C17orf62	Shore, South	Type II	-0.128965	1.16953e-05	0.02239	-0.0703523	0.0226868
cg00950412	chr6	169283989	+		Shore, North	Type II	-0.172003	1.15727e-05	0.02239	-0.0614861	0.0394937
cg20778265	chr3	145969058	+	PLSCR4	Shore, South	Type II	-0.842083	1.15885e-05	0.02239	-0.208847	0.048166
cg10529662	chr8	991114	-		Shore, North	Type II	-0.243731	1.4857e-05	0.0225584	-0.172879	0.000171829
cg15177489	chr13	28545295	-		Shore, South	Type II	-0.766063	1.28981e-05	0.0225584	-0.375238	0.00149669
cg01101911	chr6	35360715	+	PPARD	Open Sea	Type II	-0.152192	1.56586e-05	0.0225584	-0.104703	0.00263337
cg06583380	chrX	40804336	+		Open Sea	Type II	-0.206063	1.41414e-05	0.0225584	-0.102551	0.00323776
cg04353643	chr20	25190494	-	ENTPD6	Open Sea	Type II	-0.213621	1.41742e-05	0.0225584	-0.0848164	0.0034026
cg16791170	chr1	36463274	+	AGO3	Open Sea	Type II	-0.131412	1.56348e-05	0.0225584	-0.0689388	0.010316
cg08717396	chr6	27100775	-	HIST1H2BJ;HIST1H2AG	Island	Type II	-0.863265	1.48439e-05	0.0225584	-0.241642	0.0128611
cg01961410	chr2	86790732	+	CHMP3;RNF103-CHMP3	Shore, South	Type II	-1.06197	1.27703e-05	0.0225584	-0.289	0.014116
cg10521006	chr20	34625006	+		Open Sea	Type II	-0.138086	1.32834e-05	0.0225584	-0.0636867	0.0170277
cg03968126	chr17	45973027	+	SP2	Shore, North	Type II	-0.470341	1.2826e-05	0.0225584	-0.123383	0.0218328
cg20030642	chr10	52104163	-	SGMS1	Open Sea	Type II	-0.165965	1.45556e-05	0.0225584	-0.0601925	0.0233842
cg04041942	chr8	28747613	-	INTS9;HMBOX1	Shore, North	Type I	-0.831283	1.31878e-05	0.0225584	-0.224893	0.0252927
cg13133987	chr17	35289677	-		Shore, North	Type II	-0.193199	1.54548e-05	0.0225584	-0.0667981	0.0261455
cg23991989	chr7	45067055	+	CCM2	Open Sea	Type II	-0.433842	1.32956e-05	0.0225584	-0.0943568	0.0281919
cg09493857	chr2	55459644	-	RPS27A;C2orf63	Open Sea	Type II	-0.572957	1.4016e-05	0.0225584	-0.126764	0.0321103
cg00678630	chr12	46385390	-	SCAF11	Shore, South	Type II	-0.906143	1.30714e-05	0.0225584	-0.200304	0.032728
cg24611962	chr5	162887527	-	HMMR;NUDCD2	Shore, South	Type II	-0.703475	1.50634e-05	0.0225584	-0.143767	0.0392801
cg25607592	chr3	126649987	+	CHCHD6	Open Sea	Type II	-0.175321	1.42685e-05	0.0225584	-0.0744923	0.0472903
cg00542493	chr10	12238021	-	NUDT5;CDC123	Island	Type II	-1.02489	1.57531e-05	0.0225736	-0.311763	0.00858967
cg11371162	chr2	201927610	+	FAM126B	Open Sea	Type II	-0.251056	1.63236e-05	0.0228063	-0.0937698	0.0040536
cg00167995	chr17	60053797	+	MED13	Open Sea	Type II	-0.153888	1.72042e-05	0.0229181	-0.111266	6.09366e-05
cg22302111	chr7	33756849	-		Open Sea	Type II	-0.211044	1.73079e-05	0.0229181	-0.128255	0.000738924
cg17241310	chr1	91182856	-	BARHL2	Island	Type II	-0.453124	1.80584e-05	0.0229181	-0.245214	0.00161243
cg00608008	chr7	27224842	+	HOXA11-AS;HOXA11	Shore, South	Type II	-0.646604	1.92477e-05	0.0229181	-0.278221	0.00265774
cg25148336	chr3	15468722	+	EAF1;METTL6	Shore, North	Type II	-0.602231	1.79688e-05	0.0229181	-0.17996	0.0072326
cg24459953	chr19	56466500	+	NLRP8	Open Sea	Type II	-0.198678	1.74015e-05	0.0229181	-0.0827931	0.0095152
cg15618414	chr5	150010129	+	SYNPO	Open Sea	Type II	-0.186975	1.97508e-05	0.0229181	-0.0778675	0.00994548
cg25388715	chr10	115468942	-	CASP7	Open Sea	Type II	-0.137697	1.81327e-05	0.0229181	-0.0669417	0.00998249
cg27139210	chr14	37666963	-	MIPOL1	Island	Type I	-1.01154	1.82185e-05	0.0229181	-0.227943	0.010171
cg07507056	chr1	45806213	+	MUTYH;TOE1	Shore, South	Type II	-0.635387	1.79675e-05	0.0229181	-0.16449	0.0156605
cg23097277	chr12	27676539	-	PPFIBP1	Open Sea	Type II	-0.456519	1.93065e-05	0.0229181	-0.125676	0.0162613
cg15872043	chr3	183960177	-	ALG3	Shore, South	Type II	-0.134405	1.82662e-05	0.0229181	-0.0700466	0.0172135
cg07097502	chr21	44497819	+	CBS	Shore, South	Type II	-0.281067	1.69777e-05	0.0229181	-0.106167	0.018305
cg18773115	chr7	45960050	-	IGFBP3	Shore, North	Type II	-0.270948	1.89771e-05	0.0229181	-0.0929867	0.0237401
cg15753746	chr2	171679591	-	GAD1	Island	Type II	-0.486074	1.86069e-05	0.0229181	-0.16271	0.0258699
cg27370867	chr8	42195866	-	POLB	Island	Type I	-0.576984	1.72254e-05	0.0229181	-0.134693	0.0278317
cg27131716	chr11	118706469	-		Open Sea	Type II	-0.125712	1.87442e-05	0.0229181	-0.0470261	0.0297837
cg13994681	chr7	139000283	-		Open Sea	Type II	-0.135972	1.90813e-05	0.0229181	-0.0598875	0.035638
cg01572266	chr3	61546220	+	PTPRG	Shore, North	Type II	-0.803846	1.94563e-05	0.0229181	-0.176881	0.047849
cg23276065	chr9	6756171	-	KDM4C	Shore, North	Type II	-0.188581	1.90019e-05	0.0229181	-0.10362	0.0481222
cg21465162	chr9	86323362	+	UBQLN1	Shore, South	Type II	-1.14211	1.98113e-05	0.0229418	-0.361412	0.0129306
cg10767168	chr20	16710540	+	SNRPB2	Island	Type I	-0.529775	2.00462e-05	0.0230988	-0.109563	0.0269618
cg08282679	chr2	29117367	-	WDR43	Island	Type II	-0.662003	2.04713e-05	0.0232043	-0.240642	0.000273878
cg11413763	chr1	9365494	+	SPSB1	Open Sea	Type II	-0.132222	2.05251e-05	0.0232043	-0.0752453	0.00474312
cg23140955	chr2	70522050	-	SNRPG	Shore, South	Type II	-0.136942	2.09967e-05	0.0233374	-0.0602673	0.0200445
cg01962300	chr18	20911360	+	TMEM241	Open Sea	Type II	-0.156345	2.09267e-05	0.0233374	-0.0525779	0.0493744
ch.17.16529697F	chr17	16588972	+		Shelf, North	Type II	-0.549257	2.12591e-05	0.0233697	-0.158891	0.00292562
cg21796223	chr10	74830194	+	P4HA1	Open Sea	Type II	-0.179279	2.17944e-05	0.0236259	-0.0691259	0.046178
cg11039808	chr5	77591002	-	AP3B1	Shore, South	Type II	-0.752168	2.22038e-05	0.0238136	-0.236698	0.00567906
cg05573322	chr12	132514858	-	SNORA49;EP400	Shore, South	Type II	-0.252932	2.24579e-05	0.0238586	-0.108012	0.0040055
cg00283771	chr2	106870036	+		Open Sea	Type II	-0.131417	2.24306e-05	0.0238586	-0.0658122	0.0129299
cg12563480	chr17	46184629	+	SNX11	Shore, North	Type II	-0.572572	2.24737e-05	0.0238586	-0.106296	0.0373449
cg18372286	chr11	64672797	-	ATG2A	Open Sea	Type II	-0.17826	2.29535e-05	0.0238733	-0.0955156	0.000657642
cg19215292	chr12	130540253	+		Open Sea	Type II	-0.216889	2.28704e-05	0.0238733	-0.231362	0.00241699
cg06716626	chr10	73596082	-	PSAP	Open Sea	Type II	-0.189487	2.2793e-05	0.0238733	-0.0815534	0.0211024
cg22111038	chr5	57879168	+	RAB3C	Island	Type II	-0.417324	2.27841e-05	0.0238733	-0.121742	0.0271686
cg27273029	chr2	101435631	+	NPAS2	Island	Type II	-0.619451	2.3342e-05	0.0238948	-0.18405	0.00675684
cg04267345	chr14	24835104	-	NFATC4	Shore, North	Type I	-0.683867	2.31145e-05	0.0238948	-0.175179	0.0161128
cg11027127	chr17	29233864	+	C17orf42	Shore, South	Type II	-0.529015	2.32129e-05	0.0238948	-0.139489	0.0167468
cg01902560	chr1	5712477	+		Open Sea	Type II	-0.482534	2.36924e-05	0.0239543	-0.154609	0.0156859
cg09233941	chr4	110617155	+	CASP6	Open Sea	Type II	-0.135736	2.38286e-05	0.0239543	-0.0668216	0.0209633
cg14685146	chr17	42088751	+	TMEM101	Shelf, North	Type II	-0.123622	2.3661e-05	0.0239543	-0.0536313	0.0225648
cg01602416	chr16	81130346	+	GCSH;LOC100329108	Shore, South	Type II	-0.656982	2.46218e-05	0.0241052	-0.145203	0.0438847
cg25225199	chr7	98483475	-	TRRAP	Open Sea	Type II	-0.146132	2.48966e-05	0.0242327	-0.0542306	0.0389848
cg13062396	chr2	230933692	+	SLC16A14	Shore, South	Type II	-0.637598	2.58372e-05	0.0245427	-0.215886	0.0182101
cg03316075	chr8	129596910	+		Open Sea	Type II	-0.128059	2.61538e-05	0.0245599	-0.0651222	0.0213876
cg15809185	chr21	47575605	-	FTCD	Open Sea	Type II	-0.148742	2.63664e-05	0.0246268	-0.0869536	0.00467751
cg04921814	chr1	145575587	+	PIAS3	Island	Type II	-0.967979	2.64431e-05	0.0246451	-0.245912	0.0161048
cg18084338	chr15	59506040	+	MYO1E	Open Sea	Type II	-0.177994	2.70989e-05	0.0247861	-0.0535245	0.0403321
cg07852116	chr12	12715556	+	DUSP16	Shore, South	Type II	-0.62571	2.81741e-05	0.0248958	-0.19894	0.00336403
cg15481115	chr16	89156185	-		Shelf, North	Type II	-0.398521	2.81452e-05	0.0248958	-0.179516	0.00479024
cg09831462	chr8	10331891	+	LINCR-0001	Open Sea	Type II	-0.171628	2.89345e-05	0.0249973	-0.0743301	0.0160619
cg25558969	chr12	104879525	-	CHST11	Open Sea	Type II	-0.906241	2.87356e-05	0.0249973	-0.256198	0.0410002
cg14694234	chrX	102839366	+	TCEAL4	Shore, North	Type II	-0.240893	2.89187e-05	0.0249973	-0.0723167	0.044086
cg10773972	chr15	81035670	-	FAM108C1	Open Sea	Type II	-0.151007	2.92464e-05	0.0250733	-0.0879337	0.00440267
cg14786132	chr16	50715338	-	SNX20	Open Sea	Type II	-0.274432	2.93968e-05	0.0250733	-0.0866771	0.0380962
cg01049790	chr8	22218489	+		Open Sea	Type II	-0.128632	2.95848e-05	0.0250827	-0.0656505	0.00528728
cg15874926	chr19	18669235	+	KXD1	Shore, South	Type II	-0.500093	2.99251e-05	0.0251485	-0.152129	0.0121942
cg11436833	chr5	178622803	-	ADAMTS2	Open Sea	Type II	-0.135052	3.03496e-05	0.0251904	-0.0599583	0.0199834
cg18973237	chr14	50191230	-	KLHDC1	Open Sea	Type II	-0.204194	3.01989e-05	0.0251904	-0.110774	0.040431
cg04131524	chr7	42275813	-	GLI3	Shore, North	Type II	-0.375692	3.1444e-05	0.0253361	-0.163784	0.0139643
cg11904170	chr14	75450511	+		Shelf, South	Type II	-0.142215	3.156e-05	0.0253738	-0.0549919	0.048497
cg00898988	chr14	24020746	+	ZFHX2;THTPA	Island	Type I	-1.50468	3.19724e-05	0.0255561	-0.630684	0.00279875
cg19709095	chr1	1198047	+	UBE2J2;LOC100128842	Open Sea	Type II	-0.160406	3.20563e-05	0.025561	-0.0787157	0.0185576
cg05898410	chr4	82392533	-	RASGEF1B	Shore, North	Type II	-0.60491	3.3508e-05	0.0256667	-0.228424	0.00219217
cg13921308	chr1	214166160	-	PROX1	Shelf, South	Type II	-0.215268	3.27398e-05	0.0256667	-0.153752	0.00402364
cg12305019	chr11	35857682	+		Open Sea	Type II	-0.152057	3.39006e-05	0.0256667	-0.0832831	0.00470698
cg01588535	chr9	136629736	+	VAV2	Open Sea	Type II	-0.144785	3.38139e-05	0.0256667	-0.0751809	0.00900414
cg19540471	chr5	115907550	-	SEMA6A	Shore, North	Type II	-0.147107	3.37224e-05	0.0256667	-0.0686804	0.00903263
cg27112264	chr19	58400504	-	ZNF814	Shore, South	Type II	-0.591017	3.31461e-05	0.0256667	-0.244165	0.0102822
cg20081172	chrX	3528159	-	PRKX	Open Sea	Type II	-0.129866	3.29733e-05	0.0256667	-0.0539357	0.024074
cg23686632	chr1	35243673	+		Shelf, North	Type II	-0.30115	3.37691e-05	0.0256667	-0.0741899	0.029572
cg07440387	chr20	42086266	+	SFRS6	Island	Type II	-0.321415	3.31683e-05	0.0256667	-0.109565	0.0471318
cg13436055	chr5	76011428	-	F2R	Island	Type II	-0.544931	3.45238e-05	0.0257656	-0.190462	0.00132625
cg25502404	chr17	80676363	-	FN3KRP	Shore, South	Type II	-0.126685	3.42975e-05	0.0257656	-0.0567626	0.0454825
cg09837797	chr20	49962224	+		Open Sea	Type II	-0.187487	3.57866e-05	0.0260076	-0.0938236	0.0157834
cg04152581	chr12	89745095	-	DUSP6	Shore, North	Type II	-0.687336	3.53186e-05	0.0260076	-0.170914	0.0317167
cg02805822	chr17	6916868	+	RNASEK;C17orf49	Shore, North	Type II	-0.588131	3.57942e-05	0.0260076	-0.129249	0.040181
cg09255480	chr17	79536090	+	NPLOC4	Open Sea	Type II	-0.212378	3.61132e-05	0.0260134	-0.0715119	0.0156035
cg11788160	chr4	184626182	-	TRAPPC11	Open Sea	Type II	-0.131081	3.60659e-05	0.0260134	-0.058427	0.019702
cg26387409	chr7	107383206	-	CBLL1	Shore, North	Type II	-0.125725	3.66192e-05	0.0261138	-0.0601135	0.0322136
cg12959622	chr20	47895410	+	SNORD12B;C20orf199;SNORD12C;MIR1259;ZNFX1	Shore, South	Type II	-0.34371	3.68113e-05	0.0261138	-0.0791297	0.0493702
cg09703114	chr12	132515752	-	EP400;SNORA49	Shore, South	Type II	-0.173829	3.70949e-05	0.0261861	-0.0557394	0.0404668
cg14515996	chr7	12755396	+		Open Sea	Type II	-0.512236	3.74155e-05	0.0262741	-0.141681	0.0141051
cg14147740	chr1	186649717	+	PTGS2;PACERR	Island	Type II	-0.465276	3.7596e-05	0.0263733	-0.104322	0.0356329
cg05357988	chr19	56116263	+		Shore, North	Type II	-0.482715	3.79866e-05	0.0264811	-0.257947	0.000109556
cg26150096	chr3	25075369	-		Open Sea	Type II	-0.117354	3.84047e-05	0.0265549	-0.0511674	0.0242462
cg17373554	chr5	72594735	+		Island	Type II	-0.557773	3.85439e-05	0.0265932	-0.260873	0.00200281
cg02931198	chr10	111968359	-	MXI1	Island	Type II	-0.696474	3.91337e-05	0.0267694	-0.232897	0.0107304
cg01643090	chr1	7739043	+	CAMTA1	Shore, North	Type II	-0.151546	3.94187e-05	0.0267834	-0.0836216	0.0134389
cg03385000	chr9	33722462	+		Open Sea	Type II	-0.582929	3.95224e-05	0.0267995	-0.155816	0.0227666
cg17758792	chr21	37620038	+	DOPEY2	Shelf, South	Type II	-0.132068	4.02347e-05	0.0269441	-0.0675236	0.00917217
cg24847757	chr3	32909493	-	TRIM71	Open Sea	Type II	-0.154676	4.02284e-05	0.0269441	-0.0586206	0.0371502
cg24544803	chr6	29596840	+	GABBR1	Shore, South	Type I	-0.778855	4.04608e-05	0.0269991	-0.261271	0.0175651
cg21251095	chr19	50381693	+	AKT1S1;TBC1D17	Shore, South	Type II	-0.353931	4.11743e-05	0.0272271	-0.148407	0.00242765
cg18624032	chr8	8181365	-	SGK223	Open Sea	Type II	-0.123916	4.15646e-05	0.0273492	-0.059539	0.0183222
cg10272524	chr7	107805719	+	NRCAM	Open Sea	Type II	-0.128694	4.18061e-05	0.027356	-0.0749203	0.00333784
cg21926390	chr22	51019849	+	CHKB;CHKB-CPT1B	Shore, North	Type II	-0.172431	4.16709e-05	0.027356	-0.0877525	0.0115874
cg09173681	chr1	183549694	-	NCF2	Open Sea	Type II	-0.585936	4.19192e-05	0.027356	-0.19638	0.0186201
cg14232091	chr6	33231870	+	VPS52	Open Sea	Type II	-0.265614	4.40244e-05	0.0277822	-0.105309	0.00130868
cg13897396	chr10	12770463	-	CAMK1D	Open Sea	Type II	-0.265213	4.38579e-05	0.0277822	-0.0894585	0.0101684
cg26393973	chr11	126870820	+	KIRREL3	Shore, South	Type I	-0.475574	4.44928e-05	0.0277822	-0.153794	0.0104756
cg15521636	chr5	150138296	+	DCTN4	Shore, North	Type II	-0.516514	4.3603e-05	0.0277822	-0.126296	0.029085
cg04141487	chr17	70932429	+	SLC39A11	Open Sea	Type II	-0.146702	4.53855e-05	0.028076	-0.125549	7.60841e-06
cg03393426	chr10	102986686	+		Island	Type II	-0.71394	4.62088e-05	0.0281797	-0.301515	0.00117571
cg01364755	chr10	1370694	-	ADARB2	Shore, South	Type I	-0.290189	4.59854e-05	0.0281797	-0.107468	0.00526448
cg27074246	chr1	243722969	-	AKT3	Open Sea	Type II	-0.137196	4.65235e-05	0.0281797	-0.0783529	0.0108302
cg26790547	chr11	14542185	-	PSMA1	Island	Type II	-0.632923	4.60775e-05	0.0281797	-0.160303	0.027207
cg21910363	chr3	71034420	+	FOXP1	Open Sea	Type II	-0.18488	4.66001e-05	0.0281797	-0.0739205	0.0390092
cg07350057	chr22	24979660	+	GGT1	Open Sea	Type II	-0.15025	4.68295e-05	0.0282367	-0.0831873	0.00993232
cg20257096	chr14	21851954	+	SUPT16H	Island	Type II	-0.943962	4.71179e-05	0.0282593	-0.195462	0.0401677
ch.X.153018199F	chrX	153365005	+		Shore, South	Type II	-0.524404	4.72297e-05	0.0282799	-0.121031	0.0440408
cg27487704	chr16	50840647	+		Open Sea	Type II	-0.447041	4.73879e-05	0.028284	-0.132796	0.00738798
cg25157839	chr3	43626312	+	ANO10	Open Sea	Type II	-0.193	4.76922e-05	0.0283041	-0.0694482	0.0128756
cg16495758	chrX	9688986	-		Open Sea	Type II	-0.253714	4.78847e-05	0.0283044	-0.0823828	0.0437496
cg03506452	chr12	133458949	+	CHFR	Open Sea	Type II	-0.380273	4.88992e-05	0.0285158	-0.188292	0.000564026
cg19295293	chr12	112600213	+	HECTD4	Open Sea	Type II	-0.167143	4.88287e-05	0.0285158	-0.0893223	0.0248568
cg00417835	chr6	33422816	-	ZBTB9	Shore, South	Type II	-0.524613	4.90551e-05	0.028557	-0.23093	0.00241479
cg13943141	chr9	93205862	-		Open Sea	Type II	-0.206876	4.95801e-05	0.0285985	-0.0782362	0.0319686
cg21725487	chr11	85339067	-	TMEM126B;DLG2	Shore, North	Type II	-0.647183	5.02471e-05	0.0286647	-0.223328	0.00136394
cg08826738	chr6	105585351	+	BVES	Island	Type II	-0.355648	5.07115e-05	0.0287375	-0.119146	0.00316745
cg19746005	chr15	43133872	+	TTBK2	Open Sea	Type II	-0.143531	5.08547e-05	0.0287441	-0.103276	0.00033714
cg02881893	chr15	57240836	+	TCF12	Open Sea	Type II	-0.124259	5.33867e-05	0.0289558	-0.0898912	0.000557131
cg24187051	chr6	30029573	+	ZNRD1;NCRNA00171	Shore, South	Type II	-0.526554	5.32544e-05	0.0289558	-0.13617	0.0262547
cg08610415	chr19	38270207	-	ZNF573	Shore, North	Type II	-0.572392	5.31293e-05	0.0289558	-0.129563	0.045378
cg15786922	chr9	130707264	-	FAM102A	Island	Type II	-0.18873	5.24512e-05	0.0289558	-0.0804053	0.0455937
cg03038413	chr3	46967742	+	CCDC12	Open Sea	Type II	-0.110022	5.29334e-05	0.0289558	-0.0466907	0.0481022
cg03390569	chr2	54013802	-	LOC100302652;ASB3;ERLEC1	Island	Type II	-0.639518	5.36475e-05	0.0289674	-0.226806	0.00640366
cg15593279	chr20	524855	-	CSNK2A1	Shore, South	Type II	-0.374126	5.47603e-05	0.0290896	-0.171615	0.00230397
cg23881936	chr19	44555966	+	ZNF223	Open Sea	Type II	-0.550542	5.48488e-05	0.0290896	-0.220163	0.00432021
cg01195557	chr19	37202987	-	ZNF567	Open Sea	Type II	-0.162953	5.4905e-05	0.0290896	-0.0755829	0.0240178
cg15055890	chr3	11747650	-	VGLL4	Shore, South	Type II	-0.131432	5.44064e-05	0.0290896	-0.0563047	0.03418
cg03513163	chr5	140431149	-	PCDHB1	Open Sea	Type II	-0.512777	5.47407e-05	0.0290896	-0.131469	0.0497166
cg10313675	chr1	209957739	-	C1orf74	Island	Type II	-0.515597	5.53616e-05	0.0292108	-0.139106	0.0353316
cg27055486	chr8	21991648	-		Shelf, South	Type II	-0.128479	5.5425e-05	0.0292131	-0.100471	0.000918655
cg12407844	chr14	60558421	-	C14orf135	Island	Type II	-0.543527	5.63481e-05	0.0293617	-0.127603	0.0400242
cg19492446	chr18	35145650	-	BRUNOL4	Island	Type II	-0.433889	5.69809e-05	0.0295782	-0.15934	0.00296309
cg18975462	chr8	119123269	+	EXT1	Shore, North	Type II	-0.647815	5.73851e-05	0.0296034	-0.229111	0.0120189
cg15142890	chr5	1212545	-	SLC6A19	Island	Type II	-0.176647	5.73609e-05	0.0296034	-0.0889147	0.0345242
cg08091169	chr17	77673075	+		Open Sea	Type II	-0.174624	5.79141e-05	0.0296213	-0.0660728	0.0468491
cg04557121	chr6	148666995	-	SASH1	Shelf, South	Type II	-0.219393	5.81939e-05	0.0296516	-0.0904908	0.0423004
cg25658980	chr19	49955004	-	ALDH16A1;PIH1D1	Island	Type II	-0.37227	5.84842e-05	0.0296923	-0.0759099	0.0374743
cg18316386	chr12	58335867	-	XRCC6BP1	Open Sea	Type II	-0.621785	5.86738e-05	0.0297192	-0.173149	0.0384065
cg15655935	chr11	59815177	+	PLAC1L	Open Sea	Type II	-0.16764	5.90838e-05	0.0298592	-0.0642474	0.0295553
cg04114788	chr5	56526957	+	GPBP1	Open Sea	Type II	-0.130277	5.93973e-05	0.0299725	-0.0601495	0.0245351
cg19102035	chr6	28864611	-		Shore, South	Type II	-0.546956	6.02306e-05	0.0301416	-0.132218	0.0154333
cg22782929	chr10	21784432	+	C10orf114	Island	Type II	-0.793729	6.14426e-05	0.0302534	-0.248648	0.0311224
cg11205816	chr1	214839160	-		Open Sea	Type II	-0.135929	6.24709e-05	0.0304467	-0.0603629	0.0218807
cg11865108	chr2	219114275	+	ARPC2	Open Sea	Type II	-0.170104	6.43009e-05	0.030718	-0.050863	0.0376531
cg17762168	chr6	30585409	-	MRPS18B;PPP1R10	Island	Type II	-0.429928	6.46497e-05	0.0307925	-0.0952366	0.0342321
cg00948085	chr7	25890572	+		Shore, North	Type II	-0.176251	6.46969e-05	0.0307931	-0.0739014	0.0111322
cg25932217	chr19	30103468	+	POP4	Shelf, South	Type II	-0.13565	6.49277e-05	0.030816	-0.0617568	0.041303
cg05095935	chr20	37388998	-	ACTR5	Open Sea	Type II	-0.1341	6.52042e-05	0.0308252	-0.0635035	0.0296145
cg05319985	chr1	6030852	+	NPHP4	Open Sea	Type II	-0.182485	6.5224e-05	0.0308252	-0.071808	0.0374977
cg19503789	chr12	57411310	-	TAC3	Open Sea	Type II	-0.161008	6.60779e-05	0.0309774	-0.0739162	0.00636082
cg09806966	chr16	69944037	-	WWP2	Open Sea	Type II	-0.189246	6.58941e-05	0.0309774	-0.122349	0.0125512
cg00439288	chr17	55333069	-	MSI2	Island	Type II	-0.432588	6.64395e-05	0.0309937	-0.0964599	0.0395616
cg19828122	chr1	108282376	+	VAV3	Open Sea	Type II	-0.132454	6.67206e-05	0.0310727	-0.0826149	0.00738061
cg03875366	chr16	72463268	+	LINC01572	Open Sea	Type II	-0.176179	6.68778e-05	0.0310811	-0.0953962	0.0120738
cg20619374	chr1	20916179	+	CDA	Open Sea	Type II	-0.490375	6.70741e-05	0.0311005	-0.146189	0.0342375
cg19692165	chr12	24716640	-	SOX5	Shore, South	Type II	-0.492113	6.71513e-05	0.0311005	-0.178039	0.0345948
cg05306183	chr8	11144705	-	MTMR9	Shelf, South	Type II	-0.119658	6.75832e-05	0.0311365	-0.0616055	0.00802513
cg03328886	chr14	69865152	+	SLC39A9;ERH	Shore, South	Type II	-0.696114	6.77506e-05	0.0311571	-0.168464	0.023448
cg06655217	chr16	67970865	+	PSMB10	Shore, South	Type II	-0.364581	6.8124e-05	0.0312702	-0.102583	0.0264734
cg03946896	chr1	44871606	-	RNF220	Island	Type II	-0.728087	6.89529e-05	0.0314355	-0.304756	0.00367392
cg26664309	chr6	84904982	-	CEP162	Open Sea	Type II	-0.124468	7.03074e-05	0.0315385	-0.0866012	0.0012622
cg14509497	chr2	197957270	-	ANKRD44	Open Sea	Type II	-0.136459	7.02353e-05	0.0315385	-0.0663364	0.0141932
cg01937317	chr4	82136597	-	PRKG2	Shore, South	Type II	-0.239284	7.00979e-05	0.0315385	-0.163413	0.0252681
cg17106450	chr2	206954366	+		Shelf, South	Type II	-0.193037	7.19203e-05	0.031664	-0.0789548	0.00793861
cg09736725	chr10	103382017	+	FBXW4	Open Sea	Type II	-0.113557	7.16974e-05	0.031664	-0.0640842	0.0161943
cg00595237	chr8	11560763	+	GATA4	Island	Type II	-0.368312	7.22468e-05	0.031664	-0.15379	0.0196381
cg03177088	chr19	53607266	+	ZNF160	Shore, South	Type II	-0.43851	7.23748e-05	0.0316818	-0.100033	0.0170452
cg12912459	chr14	74760090	+	ABCD4	Open Sea	Type II	-0.128767	7.25569e-05	0.031704	-0.0767107	0.00167414
cg00420808	chr6	33216383	-		Island	Type II	-0.558017	7.31314e-05	0.0317847	-0.166707	0.0151344
cg02206695	chr17	40474743	+	STAT3	Open Sea	Type II	-0.140347	7.34055e-05	0.0318102	-0.0649147	0.0131027
cg08661693	chr20	49574504	-	DPM1;MOCS3	Shore, North	Type II	-0.285297	7.38849e-05	0.031885	-0.108772	0.0105814
cg12208689	chr6	87951533	-	ZNF292	Open Sea	Type II	-0.106351	7.6225e-05	0.0322857	-0.0637402	0.017672
cg09697386	chr9	86536611	+	KIF27	Island	Type II	-0.423423	7.69481e-05	0.0323904	-0.0981905	0.00407184
cg00373971	chr3	112930348	+	BOC	Shore, North	Type II	-0.514054	7.71268e-05	0.0324081	-0.134977	0.0189297
cg14868663	chr14	77923968	+	C14orf133;AHSA1	Island	Type I	-0.920105	7.72905e-05	0.0324565	-0.27216	0.00203671
cg26693760	chr6	33267069	-	RGL2	Island	Type II	-0.524939	7.74529e-05	0.032482	-0.251197	0.00128673
cg11998816	chr12	56545925	-	MYL6B	Shore, North	Type II	-1.10256	7.75934e-05	0.032482	-0.336056	0.0140432
cg24433606	chr1	19682506	-	CAPZB	Open Sea	Type II	-0.15414	7.91548e-05	0.0327069	-0.08394	0.00145323
cg01358551	chr19	47353761	-	AP2S1	Island	Type II	-0.453708	7.9949e-05	0.0327738	-0.136064	0.0078118
cg13058966	chr17	2666456	-		Open Sea	Type II	-0.321697	8.03636e-05	0.0328145	-0.0865865	0.0251899
ch.16.53179517R	chr16	54622016	+		Open Sea	Type II	-0.382494	8.03712e-05	0.0328145	-0.112281	0.0384391
cg12498378	chr10	79554620	-	DLG5	Open Sea	Type II	-0.192446	8.09213e-05	0.0328177	-0.12394	0.000457563
cg21160796	chr12	68648411	-	IL22	Open Sea	Type II	-0.16129	8.06475e-05	0.0328177	-0.0665442	0.0399667
cg20046126	chr20	34318278	-	RBM39	Open Sea	Type II	-0.132843	8.22037e-05	0.0330211	-0.0585796	0.0319982
cg14692757	chr10	121671605	-	SEC23IP	Open Sea	Type II	-0.155302	8.25187e-05	0.0330976	-0.0797001	0.00549608
cg22137614	chr6	17909196	-	KIF13A	Open Sea	Type II	-0.133158	8.32818e-05	0.0331888	-0.0856949	0.00715907
cg03942286	chr11	94707936	-	CWC15;KDM4D	Shore, South	Type II	-0.131707	8.36849e-05	0.0332472	-0.0802116	0.0071748
cg00407962	chr6	47277940	-	TNFRSF21	Shore, South	Type II	-0.471946	8.49292e-05	0.0333856	-0.213619	0.00675862
cg26717758	chr11	74304091	+	POLD3	Shore, South	Type II	-0.445343	8.45625e-05	0.0333856	-0.101736	0.0481018
cg18959473	chr18	159310	+	USP14	Island	Type II	-0.357207	8.60216e-05	0.033631	-0.111559	0.0173224
cg25311656	chr12	112694142	-	C12orf51	Open Sea	Type II	-0.11477	8.71371e-05	0.0337646	-0.064205	0.0137587
cg23001652	chr3	123680437	+	CCDC14	Island	Type II	-0.734359	8.72479e-05	0.0337646	-0.229415	0.0184072
cg06372075	chr6	26450532	-	BTN3A3	Open Sea	Type II	-0.192888	8.72535e-05	0.0337646	-0.0751212	0.0480725
cg07858619	chr1	235338599	-	ARID4B	Open Sea	Type II	-0.128258	9.23518e-05	0.0339541	-0.107225	0.000278582
cg20642011	chr7	33066671	-	NT5C3A	Open Sea	Type II	-0.144789	9.05906e-05	0.0339541	-0.0827456	0.0017361
cg17780291	chr11	94963500	-	LOC100129203;SESN3	Shore, North	Type II	-0.520111	8.95889e-05	0.0339541	-0.221097	0.00192116
cg11785537	chr12	6484729	+	SCNN1A	Open Sea	Type II	-0.167579	9.2151e-05	0.0339541	-0.098699	0.00202047
cg05855157	chr4	110622421	+	CASP6	Shore, North	Type II	-0.237707	9.24953e-05	0.0339541	-0.126031	0.00505448
cg23434654	chr5	121648409	+	SNCAIP	Island	Type II	-0.483125	8.99962e-05	0.0339541	-0.221498	0.00575339
cg04947764	chr15	79502127	-	MIR184	Open Sea	Type II	-0.427819	8.82752e-05	0.0339541	-0.169775	0.00769046
cg12659251	chr11	31832484	+	PAX6	Island	Type II	-0.39425	9.18576e-05	0.0339541	-0.124881	0.0104267
cg08553347	chr16	81398452	-	GAN	Open Sea	Type II	-0.169274	9.24127e-05	0.0339541	-0.0881124	0.0222326
cg26975648	chr2	231123076	+	SP140	Open Sea	Type II	-0.145933	8.90025e-05	0.0339541	-0.0658424	0.022815
cg14338226	chr1	12630281	+	DHRS3	Open Sea	Type II	-0.126354	9.23144e-05	0.0339541	-0.0637638	0.0248195
cg11829696	chr15	90172671	+	KIF7	Shore, South	Type II	-0.13879	9.17388e-05	0.0339541	-0.0790097	0.027029
cg00454745	chr15	91465425	+	MAN2A2	Open Sea	Type II	-0.148429	9.12175e-05	0.0339541	-0.0608691	0.0310711
cg02848329	chr19	36673729	-	ZNF565	Open Sea	Type II	-0.122	9.16267e-05	0.0339541	-0.0546984	0.0376969
cg10934299	chr11	32062966	-	LOC100506675	Open Sea	Type II	-0.142095	9.21751e-05	0.0339541	-0.0642698	0.0378855
cg22425183	chr1	236372060	+	GPR137B	Open Sea	Type II	-0.146608	8.8584e-05	0.0339541	-0.0589679	0.0494392
cg13958657	chr22	42765698	+	LINC01315	Shore, South	Type II	-0.421338	9.34321e-05	0.0341183	-0.220433	0.0241077
cg00909377	chr11	558773	+	LMNTD2	Shore, North	Type II	-0.136722	9.33979e-05	0.0341183	-0.0762207	0.0337512
cg06211017	chr11	17036490	+	PLEKHA7	Shore, South	Type II	-0.45778	9.45745e-05	0.0342277	-0.207457	0.000678675
cg18952906	chr15	40358902	+	SRP14-AS1	Open Sea	Type II	-0.109883	9.46251e-05	0.0342277	-0.0719846	0.0032379
cg08168175	chr12	9446757	+	LOC642846	Open Sea	Type II	-0.0988902	9.49442e-05	0.0343061	-0.0454116	0.037638
cg08869437	chr7	72958098	+	BCL7B	Open Sea	Type II	-0.174567	9.64449e-05	0.034352	-0.100488	0.00381044
cg03627896	chr16	30934334	-	NCRNA00095	Island	Type II	-0.560494	9.56189e-05	0.034352	-0.184857	0.0179621
cg04544118	chr7	76888685	+	CCDC146	Open Sea	Type II	-0.171897	9.65054e-05	0.034352	-0.0660744	0.025138
cg23905763	chr6	127840299	-	SOGA3	Shelf, South	Type II	-0.320833	9.58372e-05	0.034352	-0.100754	0.0309257
cg21995575	chr2	47403831	+	CALM2	Island	Type I	-0.858251	9.56095e-05	0.034352	-0.176381	0.0476965
cg00891011	chr1	150487740	-		Shore, North	Type II	-0.36062	9.66045e-05	0.0343644	-0.132184	0.0423141
cg05077358	chr14	90873299	+	CALM1	Open Sea	Type II	-0.150715	9.71143e-05	0.0344146	-0.0982732	0.00512452
cg13881906	chr2	152265480	+	RIF1	Shore, North	Type II	-0.166856	9.7144e-05	0.0344146	-0.0928298	0.00855755
cg08494502	chr19	41304468	-	EGLN2	Island	Type II	-0.505082	9.71745e-05	0.0344146	-0.139557	0.00877655
cg04005701	chr17	1733641	-	RPA1;SMYD4	Shore, South	Type II	-0.70699	9.76656e-05	0.0344541	-0.211671	0.00417806
cg07806065	chr5	56207508	+	SETD9	Shore, South	Type II	-0.155703	9.81595e-05	0.0345018	-0.0634249	0.0208222
cg13809469	chr15	43802817	+	TP53BP1	Shore, North	Type II	-0.50832	9.86013e-05	0.0345085	-0.173794	0.00661193
cg02964788	chr16	80573716	+	DYNLRB2;LOC102724084	Shore, North	Type II	-0.140206	9.87977e-05	0.0345085	-0.0654036	0.0233675
cg20094130	chr4	147867271	-	TTC29	Shore, South	Type II	-0.573975	9.87695e-05	0.0345085	-0.141239	0.031928
cg20798016	chr3	119385187	+		Open Sea	Type II	-0.124976	9.89928e-05	0.0345222	-0.0773862	0.00222103
cg23296065	chr4	164253952	-	NPY1R	Shore, South	Type II	-0.384795	9.94497e-05	0.0346084	-0.154016	0.00228924
cg16016641	chr20	34824197	+	C20orf4	Shore, North	Type II	-0.378429	0.000100421	0.0346738	-0.0833718	0.0455965
cg18628039	chr16	47730353	-	PHKB	Open Sea	Type II	-0.109018	0.000101174	0.0347529	-0.0537707	0.0225168
cg01645899	chr12	2996093	-	RHNO1	Shelf, North	Type II	-0.115958	0.000101155	0.0347529	-0.0579198	0.031171
cg07135338	chr13	113832963	+	PCID2	Open Sea	Type II	-0.17426	0.000101415	0.0347529	-0.065561	0.0460371
cg08615333	chr14	76447413	-	TGFB3	Shore, North	Type II	-0.135132	0.000101774	0.0347559	-0.0844483	0.00728269
cg13426272	chr16	81397775	-	GAN	Open Sea	Type II	-0.127326	0.00010179	0.0347559	-0.0612073	0.021213
cg05363778	chr16	77469190	+	ADAMTS18	Shore, South	Type I	-0.473067	0.000103044	0.0348308	-0.291485	0.00678083
cg14606116	chr20	53092818	-	DOK5	Island	Type II	-0.35247	0.000103642	0.0349798	-0.112888	0.0474021
cg02192488	chr9	140442614	-	PNPLA7	Shelf, North	Type II	-0.166187	0.000103938	0.0350093	-0.0640575	0.0492706
cg18616828	chr12	54388504	-		Island	Type II	-0.454293	0.000104151	0.0350635	-0.173683	0.0331519
cg27635738	chr6	35284387	+	DEF6	Open Sea	Type II	-0.132859	0.000104539	0.0351411	-0.0594401	0.0448378
cg14114184	chr2	234174528	+	ATG16L1	Open Sea	Type II	-0.168952	0.000105286	0.0351525	-0.0722776	0.00603013
cg14033420	chr15	52194248	+	TMOD3	Open Sea	Type II	-0.114947	0.000104752	0.0351525	-0.055325	0.0337619
cg11799172	chr10	31607441	-	ZEB1;LOC220930	Island	Type II	-0.463239	0.000105271	0.0351525	-0.139455	0.0496755
cg00357354	chr1	44193065	+	LOC101929592;ST3GAL3	Open Sea	Type II	-0.179917	0.000105956	0.0352011	-0.11838	0.0259614
ch.1.156669547F	chr1	158402923	+		Open Sea	Type II	-0.109397	0.000106135	0.0352011	-0.0479634	0.0310857
cg00413066	chr15	52405464	-	BCL2L10	Shore, South	Type II	-0.145632	0.000106065	0.0352011	-0.0584319	0.0317294
cg13053350	chr15	89055844	-	DET1	Open Sea	Type II	-0.11627	0.000106237	0.0352015	-0.0605968	0.0062376
cg10421435	chr5	158709548	-	UBLCP1	Open Sea	Type II	-0.119789	0.000106768	0.0352145	-0.0863718	0.00329257
cg26078793	chr14	65006222	+	HSPA2	Shore, North	Type II	-0.366469	0.00010661	0.0352145	-0.156897	0.0101672
cg09177519	chr20	53092984	+	DOK5	Island	Type II	-0.342416	0.000107292	0.035225	-0.114195	0.0302372
cg12672509	chr18	44558967	+	TCEB3B;KATNAL2	Shelf, North	Type II	-0.184962	0.000107187	0.035225	-0.0727031	0.0485466
cg20694933	chr5	129241611	+	CHSY3	Island	Type II	-0.350563	0.000107958	0.0352771	-0.174298	0.00258422
cg24073588	chr1	19727557	+	CAPZB	Open Sea	Type II	-0.132561	0.000107682	0.0352771	-0.0737259	0.0140668
cg25402706	chr5	171641702	-	UBTD2	Open Sea	Type II	-0.148109	0.000108289	0.0353121	-0.0787428	0.0314889
cg02320748	chr15	63969629	-	HERC1	Open Sea	Type II	-0.154496	0.000109003	0.0354168	-0.0926749	0.00658212
cg17065262	chr17	27506097	+	MYO18A	Shore, North	Type II	-0.158563	0.000109658	0.035522	-0.070819	0.018511
cg25282186	chr1	246969318	+		Open Sea	Type II	-0.117807	0.000109759	0.035522	-0.0626132	0.0185336
cg04917160	chr16	54407943	-		Open Sea	Type II	-0.349291	0.000109875	0.035522	-0.134463	0.03589
cg21950493	chr12	110907285	-	GPN3;C12orf24	Shore, South	Type II	-0.602388	0.000110986	0.0356465	-0.124094	0.0258996
cg12238738	chr19	49348877	+	PLEKHA4	Open Sea	Type II	-0.233309	0.00011136	0.0357099	-0.157636	0.00424625
cg22160511	chr15	34260975	+	CHRM5;AVEN	Open Sea	Type II	-0.120678	0.000111622	0.035748	-0.0627906	0.0191837
cg02234820	chr1	85358327	-	LPAR3	Shore, North	Type II	-0.468433	0.000112049	0.0357762	-0.159503	0.0251849
cg02812087	chr1	2427079	+	PLCH2	Open Sea	Type II	-0.140716	0.000112298	0.0357807	-0.0624374	0.0466458
cg13701273	chr4	66535780	+	EPHA5;EPHA5-AS1	Shore, North	Type II	-0.35149	0.000112658	0.0358341	-0.138767	0.0259186
cg02755370	chr5	145587156	+	RBM27	Shelf, South	Type II	-0.147838	0.000113161	0.0358676	-0.0895861	0.000664318
cg12803053	chr8	126142264	-	NSMCE2	Open Sea	Type II	-0.149665	0.000113459	0.0358676	-0.107039	0.000786588
cg03469618	chr3	75956295	+		Island	Type II	-0.328959	0.000113546	0.0358676	-0.13153	0.0350442
cg07482507	chr17	25658362	+		Shore, North	Type II	-0.158489	0.00011376	0.0358755	-0.0848614	0.0181987
cg05071077	chr6	33268842	-	TAPBP	Shore, South	Type II	-0.249726	0.000113828	0.0358755	-0.131826	0.0208793
cg25145160	chr12	100442116	-	UHRF1BP1L	Open Sea	Type II	-0.315497	0.000113892	0.0358755	-0.163277	0.022882
cg21785260	chr2	220042096	+	FAM134A;C2orf24	Island	Type II	-0.477945	0.000113787	0.0358755	-0.126276	0.0245965
cg18587973	chr13	49822535	-	CDADC1	Island	Type II	-0.465456	0.000114033	0.0358959	-0.114883	0.0381574
cg04133652	chr17	36860971	+	MLLT6	Island	Type II	-0.70933	0.000114617	0.0359521	-0.278323	0.00649738
cg02728748	chr3	135913490	-	MSL2	Shore, North	Type I	-0.423034	0.00011597	0.0361031	-0.2728	0.00426866
cg21540810	chr19	53141372	+	ZNF83	Island	Type II	-0.290495	0.000115859	0.0361031	-0.134831	0.00979332
cg23676029	chr17	47008169	+	SNF8	Open Sea	Type II	-0.127947	0.000116822	0.0361437	-0.0902637	0.00352164
cg08446636	chr22	38819258	-		Shelf, North	Type II	-0.150294	0.000116701	0.0361437	-0.0732928	0.0176692
cg01041252	chr2	137005230	+		Open Sea	Type II	-0.276694	0.000118439	0.0362845	-0.122275	0.0013534
cg00382771	chr4	113546165	+	ZGRF1	Open Sea	Type II	-0.139637	0.000119352	0.0363986	-0.060932	0.0477048
cg06373322	chr20	30947228	+	ASXL1	Shore, South	Type II	-0.35023	0.000120952	0.0365919	-0.110811	0.0365516
cg14444376	chr7	23286319	-	GPNMB	Shore, North	Type II	-0.147863	0.000121728	0.0365934	-0.066774	0.0388804
cg23428445	chr7	124405467	-	GPR37	Island	Type II	-0.295622	0.000122009	0.0365934	-0.106907	0.0446341
cg07090351	chr6	68770076	+	LOC102723883	Open Sea	Type II	-0.160164	0.00012252	0.0366973	-0.085085	0.0118127
cg22007893	chr6	31801685	+	C6orf48;SNORD48	Shore, North	Type II	-0.276399	0.000122816	0.0367248	-0.161048	0.00154701
cg06326417	chr7	5515424	-		Open Sea	Type II	-0.119061	0.000122812	0.0367248	-0.0687934	0.00847721
cg10571168	chr7	156583547	-	LMBR1	Open Sea	Type II	-0.200078	0.000122885	0.0367248	-0.0960271	0.0330558
cg12019717	chr15	85259882	-	SEC11A	Shore, South	Type II	-0.400515	0.000123708	0.0367579	-0.141018	0.00608496
cg11189257	chr7	29084204	-	CPVL	Open Sea	Type II	-0.136974	0.000123642	0.0367579	-0.0731909	0.0200994
cg00158434	chr2	73871782	+	ALMS1P	Open Sea	Type II	-0.188535	0.000124516	0.0367579	-0.0838962	0.035595
cg03635649	chr5	41510801	-	PLCXD3	Shore, South	Type II	-0.233335	0.000124572	0.0367579	-0.0858989	0.0362863
cg06887283	chr1	235972393	-	LYST	Open Sea	Type II	-0.18191	0.000123666	0.0367579	-0.0546373	0.0492929
cg13371407	chr19	50981337	-	C19orf63;FAM71E1	Shore, South	Type II	-0.125901	0.000126386	0.0368691	-0.0660517	0.00756366
cg00120358	chr1	100615552	-	LRRC39;CCDC76	Open Sea	Type II	-0.186664	0.000126761	0.0368691	-0.105474	0.0252766
cg21564780	chr19	2213874	+	DOT1L	Island	Type II	-0.19475	0.000125912	0.0368691	-0.0803147	0.0330252
cg12167167	chr6	166401051	-	LOC441177;C6orf176	Shore, North	Type I	-0.426227	0.000125821	0.0368691	-0.112554	0.03657
cg15554270	chr16	71699676	-	PHLPP2	Open Sea	Type II	-0.148108	0.000125353	0.0368691	-0.0629122	0.0388621
cg08622098	chr19	38401721	-	SIPA1L3	Shelf, South	Type II	-0.222823	0.000127786	0.0369344	-0.11704	0.00100707
cg05472465	chr22	47220124	-	TBC1D22A	Open Sea	Type II	-0.153676	0.000127672	0.0369344	-0.0613611	0.0317832
cg20036770	chr14	90723451	+	PSMC1	Shore, South	Type II	-0.260493	0.000127828	0.0369344	-0.0818782	0.0438002
cg21784069	chr1	156834132	-	NTRK1	Shelf, South	Type II	-0.175624	0.000128562	0.0370351	-0.0823187	0.0112251
cg23986671	chr21	28339262	+	ADAMTS5	Island	Type II	-0.576948	0.000129562	0.0371518	-0.23595	0.00836123
cg24933173	chr15	45492494	-	SHF	Shore, South	Type II	-0.380419	0.000129765	0.0371518	-0.106863	0.0243786
cg25325873	chr5	169659151	-	C5orf58	Shore, North	Type II	-0.211656	0.000130298	0.0371994	-0.139051	0.00464706
cg10042675	chr9	114393101	+	DNAJC25;DNAJC25-GNG10	Shore, North	Type II	-0.356206	0.000131327	0.0373659	-0.13286	0.00743809
cg25555698	chr2	98362834	-		Open Sea	Type II	-0.208608	0.000132035	0.037456	-0.0900893	0.0305496
cg01610502	chr18	76902852	+	ATP9B	Shelf, North	Type II	-0.127806	0.00013225	0.0374694	-0.0500827	0.043987
cg19474559	chr19	48210688	+		Open Sea	Type II	-0.297315	0.000133944	0.0377259	-0.101171	0.0261142
cg24966958	chr3	119379682	-	POPDC2	Open Sea	Type II	-0.136244	0.000134491	0.0377612	-0.0786853	0.0204827
cg15413138	chr22	30624629	+		Open Sea	Type II	-0.246183	0.000135007	0.0377612	-0.0727383	0.0307781
cg02608427	chr11	3704261	-	NUP98	Open Sea	Type II	-0.129258	0.000134821	0.0377612	-0.0528888	0.040114
ch.2.729349R	chr2	29496277	+	ALK	Open Sea	Type II	-0.333366	0.000136837	0.0377918	-0.105725	0.00356125
cg19457719	chr16	69846873	-	WWP2	Open Sea	Type II	-0.129807	0.000136416	0.0377918	-0.0723851	0.00531914
cg04003694	chr7	100787572	+		Open Sea	Type II	-0.457297	0.000136711	0.0377918	-0.217548	0.00543885
cg18059301	chr12	96429612	+	LTA4H	Shore, South	Type II	-0.395575	0.000136756	0.0377918	-0.147967	0.00830928
cg14327541	chr9	86597173	-	RMI1	Shore, South	Type II	-0.143051	0.00013571	0.0377918	-0.0966344	0.0136319
cg15874672	chr18	6567061	+	LINC01387	Open Sea	Type II	-0.10769	0.000136191	0.0377918	-0.0614633	0.0145749
cg10319950	chr11	125773069	-	PUS3;DDX25	Shore, North	Type II	-0.471915	0.000135572	0.0377918	-0.131477	0.0382124
cg13324392	chr19	22815701	+	ZNF492	Shore, North	Type II	-0.139811	0.000136834	0.0377918	-0.059338	0.0463871
cg27560831	chr19	56610209	-	ZNF787	Island	Type I	-0.230783	0.000137594	0.0378174	-0.119931	0.0364568
cg20934667	chr1	176102801	-	RFWD2	Open Sea	Type II	-0.127194	0.000139684	0.0380584	-0.0567775	0.0379957
cg11145971	chr13	20591386	-	ZMYM2	Open Sea	Type II	-0.16376	0.000141054	0.0382046	-0.0827271	0.0152637
cg19124880	chr21	44935532	+		Open Sea	Type II	-0.164095	0.000141503	0.0382513	-0.063612	0.0393119
cg11229390	chr6	32122082	-	PPT2	Island	Type II	-0.621102	0.000143021	0.0383809	-0.145682	0.0286895
cg16629883	chr16	57480753	-	COQ9;CIAPIN1	Shore, North	Type II	-0.511433	0.000143794	0.0384322	-0.214583	0.00139553
cg04135806	chr16	644494	-	RAB40C	Shelf, South	Type II	-0.208262	0.000143666	0.0384322	-0.112341	0.00173196
cg00094333	chr20	47933724	+		Shore, North	Type II	-0.137152	0.000143345	0.0384322	-0.0860615	0.00253252
cg02639111	chr13	26922789	+	CDK8	Open Sea	Type II	-0.136731	0.000143972	0.0384322	-0.0804627	0.00887428
cg03401266	chr3	192445594	+	FGF12	Open Sea	Type II	-0.391203	0.00014423	0.0384535	-0.196826	0.00770632
cg06699950	chr12	100647489	-	DEPDC4	Open Sea	Type II	-0.131765	0.00014543	0.0386102	-0.0697947	0.0408644
cg10044458	chr1	93400465	+	FAM69A	Open Sea	Type II	-0.141403	0.000145916	0.0386427	-0.0871566	0.00744534
cg10944959	chr5	179006162	+	RUFY1	Shore, South	Type II	-0.14075	0.000145915	0.0386427	-0.0740222	0.00786018
cg27320118	chr17	15175618	+		Open Sea	Type II	-0.123011	0.000147944	0.0387879	-0.0810392	0.00444837
cg11571793	chr2	231949917	-	PSMD1	Open Sea	Type II	-0.136621	0.000148532	0.0387988	-0.0922327	0.00204026
cg11887774	chr17	66073783	-		Open Sea	Type II	-0.162432	0.00014869	0.0387988	-0.0774435	0.0163544
cg10577467	chr4	39183765	-	WDR19	Shore, North	Type II	-0.252223	0.000148573	0.0387988	-0.103428	0.0281237
cg02012445	chr14	57856758	-	NAA30	Shore, North	Type II	-0.487916	0.00014946	0.0388032	-0.183004	0.00472432
cg16236009	chr8	127167924	+		Open Sea	Type II	-0.122679	0.000149571	0.0388032	-0.0702583	0.00709381
cg07363402	chr21	44582429	+		Open Sea	Type II	-0.206697	0.000149876	0.0388674	-0.0814555	0.044795
cg19744477	chr2	27713158	+	IFT172	Shore, South	Type II	-0.146593	0.000150233	0.0388819	-0.0718914	0.0216894
cg10597485	chr12	124910080	+	NCOR2	Shore, North	Type II	-0.118337	0.0001503	0.0388819	-0.0537965	0.0283077
cg09185727	chr6	15062825	+		Open Sea	Type II	-0.144836	0.000150889	0.0389615	-0.0754574	0.0104613
cg08679015	chr1	31457290	+	PUM1	Open Sea	Type II	-0.1206	0.000151018	0.0389615	-0.0604077	0.0238782
cg27188001	chr2	234174563	+	ATG16L1	Open Sea	Type II	-0.133456	0.000151452	0.0390494	-0.0654892	0.0177275
cg17132364	chr1	212619763	-		Open Sea	Type II	-0.134475	0.000152319	0.0391226	-0.0605408	0.0241451
cg02805448	chr7	27779582	+	TAX1BP1	Island	Type II	-0.603365	0.000153381	0.0392135	-0.228198	0.0192267
cg06806477	chr1	54002750	-	GLIS1	Open Sea	Type II	-0.143022	0.000154486	0.0393477	-0.0796981	0.011231
cg03130528	chr1	108506990	-	VAV3-AS1;VAV3	Shore, North	Type II	-0.390712	0.000156061	0.0395835	-0.127892	0.0479456
cg05655987	chr19	39341449	-	HNRNPL	Island	Type II	-0.456595	0.000156646	0.0396801	-0.14563	0.0200522
cg19546091	chr17	37819550	+	STARD3	Open Sea	Type II	-0.118681	0.000157481	0.0397611	-0.0784157	0.00356057
cg11853628	chr5	94955720	+	GPR150	Island	Type II	-0.494261	0.000158039	0.0397985	-0.245411	0.003879
cg01895054	chr19	50381641	+	AKT1S1;TBC1D17	Shore, South	Type II	-0.427494	0.000159492	0.0399985	-0.133448	0.0445589
cg21085907	chr1	244608407	+	ADSS	Open Sea	Type II	-0.120998	0.000159713	0.0400015	-0.0619639	0.0287706
cg11640378	chr7	27282233	-	EVX1	Island	Type II	-0.396146	0.000160202	0.0400667	-0.214915	0.00109561
cg07362328	chr1	50886393	+	DMRTA2	Island	Type II	-0.282681	0.000160868	0.0401199	-0.15955	0.000142553
cg16730369	chr11	120823575	-	GRIK4	Open Sea	Type II	-0.489842	0.000161237	0.0401671	-0.189015	0.0116296
cg05297308	chr4	3317976	-	RGS12	Shore, North	Type I	-0.113428	0.000162368	0.0402098	-0.0818576	0.00775515
cg11797171	chr14	75138630	+	AREL1	Open Sea	Type II	-0.126718	0.000162793	0.0402186	-0.0847387	0.00952684
cg26025187	chr11	125496461	+	CHEK1	Shore, South	Type II	-0.516795	0.000163035	0.040239	-0.103322	0.0396376
cg16427534	chr2	178179563	-	MIR6512;LOC100130691	Open Sea	Type II	-0.106684	0.000163695	0.0402508	-0.0697419	0.00454424
cg15097297	chr5	177883209	-	COL23A1	Open Sea	Type II	-0.140805	0.000163734	0.0402508	-0.0608168	0.032497
cg17827803	chr1	46106399	-	GPBP1L1	Open Sea	Type II	-0.126421	0.000164092	0.0402776	-0.0764958	0.0062379
cg10330931	chr17	17174227	+	COPS3	Open Sea	Type II	-0.129828	0.000164341	0.0402776	-0.0584965	0.037273
cg24981608	chr8	141743952	+	PTK2	Open Sea	Type II	-0.120142	0.000165795	0.0403204	-0.0752109	0.00668219
cg18000167	chr4	170533947	+	NEK1	Island	Type II	-0.344011	0.000164986	0.0403204	-0.105373	0.0138773
cg06928134	chr5	173384132	-	CPEB4	Open Sea	Type II	-0.145749	0.000164689	0.0403204	-0.0697468	0.022745
cg00510787	chr6	151772946	-	C6orf211;RMND1	Shore, North	Type II	-0.637145	0.000165676	0.0403204	-0.179096	0.0326931
cg11923198	chr15	68125277	+	SKOR1	Shore, North	Type II	-0.372449	0.000166818	0.0403641	-0.155483	0.0484445
cg15729945	chr4	138453409	-	PCDH18	Open Sea	Type II	-0.389912	0.00016714	0.0403777	-0.167842	0.0279757
cg03859190	chr17	64775241	+	PRKCA	Open Sea	Type II	-0.242284	0.000168047	0.0404656	-0.0798899	0.0314259
cg09690424	chr15	45491545	-	SHF	Shore, South	Type II	-0.362656	0.000168653	0.0405072	-0.152338	0.000234251
cg05929882	chr12	114847508	+	TBX5	Island	Type II	-0.38117	0.000169655	0.0405616	-0.184559	0.00917995
cg17043713	chr4	340713	+	ZNF141	Open Sea	Type II	-0.127758	0.000169622	0.0405616	-0.0749738	0.0111704
cg16391745	chr8	144696329	-	TSTA3	Island	Type II	-0.126431	0.00016962	0.0405616	-0.070837	0.0119797
cg18495118	chr5	176836535	+	F12	Open Sea	Type II	-0.114864	0.000169619	0.0405616	-0.062567	0.0146934
cg09357255	chr22	50739893	-	PLXNB2	Shore, South	Type II	-0.134032	0.000169511	0.0405616	-0.0742437	0.0241094
cg14827929	chr4	187002617	+	TLR3	Open Sea	Type I	-0.27861	0.000170009	0.0406096	-0.0817439	0.0492615
cg27368538	chr5	78906004	-		Shelf, North	Type II	-0.121878	0.000171147	0.0407295	-0.0589296	0.0250128
cg09805989	chr11	557447	+	LMNTD2	Shore, South	Type II	-0.128234	0.000171381	0.0407562	-0.0771818	0.0269874
cg10431838	chr19	48615393	+	PLA2G4C	Open Sea	Type II	-0.133518	0.000172254	0.0407634	-0.0620454	0.0159947
cg00960603	chr5	159832399	+	SLU7	Open Sea	Type II	-0.161959	0.000172231	0.0407634	-0.0866076	0.0453938
cg01182605	chr5	7870689	-	MTRR	Shore, South	Type II	-0.164254	0.000172036	0.0407634	-0.080451	0.0471682
cg06861370	chr1	29311006	+	EPB41	Open Sea	Type II	-0.129337	0.000173216	0.0408882	-0.0579854	0.038891
cg17519444	chr6	134495636	-	SGK1	Shore, North	Type II	-0.40662	0.000173603	0.0409364	-0.131739	0.0298237
cg01350032	chr1	245961269	+	SMYD3	Open Sea	Type II	-0.131168	0.000173565	0.0409364	-0.0628824	0.0337631
cg05225373	chr14	55657967	+	DLGAP5	Shore, North	Type II	-0.398599	0.000173835	0.0409766	-0.142265	0.0124738
cg05831314	chr7	157184958	-	DNAJB6	Open Sea	Type II	-0.158567	0.000175421	0.0410904	-0.0627368	0.0383704
cg10143783	chr11	70748348	-	SHANK2	Open Sea	Type II	-0.264496	0.000175402	0.0410904	-0.113775	0.0432021
cg13899739	chr9	89403777	+		Open Sea	Type II	-0.12782	0.000175762	0.0411129	-0.0582166	0.0257541
cg10436014	chr2	208889973	-	PLEKHM3	Shore, North	Type II	-0.360734	0.000176289	0.0411645	-0.143405	0.00524816
cg00498802	chr8	103890927	-	AZIN1-AS1	Open Sea	Type II	-0.216704	0.000176509	0.0411932	-0.0926317	0.00179503
cg24777003	chr1	119875641	+		Open Sea	Type II	-0.129563	0.000176563	0.0411932	-0.0722929	0.0208752
cg09680012	chr2	128569063	+	WDR33	Island	Type II	-0.216351	0.000177353	0.0412834	-0.101227	0.00497038
cg00329097	chr19	49403246	-	TULP2;NUCB1	Island	Type II	-0.326535	0.000178478	0.0414159	-0.171606	0.0150497
cg21092834	chr11	107462721	-	LOC643923;ELMOD1	Shore, South	Type II	-0.443484	0.000179157	0.0415449	-0.303551	6.44874e-05
cg03592955	chr10	44373919	-	LINC00840	Open Sea	Type II	-0.390085	0.000179593	0.0415553	-0.267703	0.00237631
cg16610412	chr5	132667181	+	FSTL4	Open Sea	Type II	-0.169016	0.000179327	0.0415553	-0.0807538	0.00841298
cg20888740	chr6	27100763	-	HIST1H2BJ;HIST1H2AG	Island	Type II	-0.571602	0.000181929	0.041642	-0.155183	0.0401806
cg23065468	chr2	136288564	+	R3HDM1;ZRANB3	Shore, North	Type II	-0.454379	0.000183028	0.0416536	-0.177442	0.00745704
cg09116464	chr14	75413455	-	PGF	Open Sea	Type II	-0.137612	0.000183353	0.0416536	-0.077598	0.0191657
cg08009831	chr4	39640041	-	SMIM14	Shore, North	Type II	-0.477481	0.000182449	0.0416536	-0.13946	0.0208318
cg00000974	chr20	6750606	-	BMP2	Shore, South	Type II	-0.564502	0.000183339	0.0416536	-0.154695	0.023647
cg18741962	chr5	64920682	+	C5orf44;TRIM23	Shore, South	Type II	-0.188258	0.000183202	0.0416536	-0.0639214	0.046476
cg07166896	chr10	134498925	-	INPP5A	Open Sea	Type II	-0.415312	0.000185751	0.041945	-0.228381	0.00391689
cg13616963	chr3	57583610	+	ARF4	Island	Type II	-0.538518	0.000185949	0.041945	-0.168291	0.00954203
cg07648504	chr19	21262035	-		Shelf, North	Type II	-0.175619	0.000185568	0.041945	-0.0758664	0.0125344
cg08169394	chr17	11143830	+	SHISA6	Island	Type I	-0.413794	0.000186259	0.0419726	-0.248384	0.000781321
cg01493783	chr12	124343736	-	DNAH10	Open Sea	Type II	-0.116165	0.000186342	0.041977	-0.0638484	0.0137243
cg01104829	chr9	126370566	-	DENND1A	Open Sea	Type II	-0.193369	0.000186874	0.0419982	-0.0880609	0.0333178
cg00365800	chr3	147131390	-	ZIC1	Shore, South	Type II	-0.18318	0.000187916	0.0421054	-0.113111	0.00349661
cg07833643	chr6	43189523	-	CUL9	Open Sea	Type II	-0.154308	0.00018819	0.0421105	-0.0740212	0.0312041
cg11375881	chr12	51440758	-	LETMD1	Shore, North	Type II	-0.130115	0.000188277	0.042116	-0.0572224	0.0330739
cg07762402	chr1	2450408	-	PANK4	Shore, North	Type II	-0.176018	0.000189258	0.0421825	-0.0988965	0.0184073
cg00612202	chr7	926974	+	C7orf20	Shelf, North	Type II	-0.143063	0.000189231	0.0421825	-0.0788186	0.0332778
cg01087242	chr20	33030037	+	ITCH	Open Sea	Type II	-0.115908	0.000189511	0.0422089	-0.0658975	0.0186363
cg19969892	chr1	151371876	+	PSMB4	Shore, North	Type II	-0.546687	0.000189913	0.0422424	-0.169854	0.032703
cg03504018	chr8	61787436	-		Open Sea	Type II	-0.115638	0.00019138	0.0423688	-0.0562556	0.0382132
cg13521891	chr12	95466445	-	NR2C1	Shore, North	Type II	-0.261283	0.000191609	0.0423794	-0.103241	0.0211167
cg19622138	chr13	101169858	-	PCCA	Open Sea	Type II	-0.142106	0.000191793	0.0423794	-0.064507	0.0255118
cg01746981	chr7	130755047	+	LINC-PINT	Open Sea	Type II	-0.135525	0.000192849	0.0423809	-0.0994067	0.000793617
cg26106852	chr16	23616525	-	PALB2	Open Sea	Type II	-0.112485	0.000192905	0.0423809	-0.056009	0.0127133
cg12792102	chr5	172572101	+	BNIP1	Open Sea	Type II	-0.438448	0.000192008	0.0423809	-0.132743	0.019279
cg07750782	chr6	6008642	+	NRN1	Shore, South	Type II	-0.442857	0.000193571	0.0424312	-0.185552	0.00141028
cg06873684	chr19	4472059	-	HDGF2	Shore, North	Type II	-0.62514	0.000193703	0.0424312	-0.218397	0.0043893
cg04013732	chr20	44486068	+	ZSWIM3;ACOT8	Open Sea	Type II	-0.315263	0.000194965	0.0424922	-0.12989	0.0239089
cg16108521	chr2	54013703	+	ERLEC1;ASB3;GPR75-ASB3	Shore, North	Type II	-1.18834	0.000195148	0.0425044	-0.622567	0.00094004
cg19719120	chr19	12780479	+	MORG1;C19orf56	Island	Type II	-0.479966	0.000195609	0.0425512	-0.162762	0.00370215
ch.2.233259725R	chr2	233551481	+		Open Sea	Type II	-0.465003	0.000196204	0.0426238	-0.106821	0.0480168
cg01030080	chr3	44835736	+	KIF15	Open Sea	Type II	-0.123399	0.000196684	0.0426791	-0.0663641	0.0106968
cg01675694	chr7	157227015	+		Open Sea	Type II	-0.144328	0.000196787	0.0426791	-0.0893751	0.0157384
cg13564702	chr6	160220519	+	PNLDC1	Shore, North	Type II	-0.148968	0.000196632	0.0426791	-0.0676268	0.0423248
cg05170367	chr3	125164454	-		Open Sea	Type II	-0.124721	0.000197307	0.0427002	-0.0731629	0.0110285
cg05156550	chr15	45814198	-	SLC30A4;C15orf21	Shore, North	Type II	-0.231898	0.000199486	0.0429395	-0.0833423	0.0385891
cg25039914	chr1	41157111	-	NFYC;NFYC-AS1	Shore, North	Type II	-0.592813	0.000200128	0.0429912	-0.257827	0.00136931
cg17992876	chr11	74698322	-		Shore, North	Type II	-0.159196	0.00020147	0.0431001	-0.0722481	0.049146
cg04307531	chr4	185376838	+	IRF2	Shore, North	Type II	-0.178168	0.000202013	0.0431314	-0.0579735	0.0426736
cg17616177	chrX	53575027	-	HUWE1	Open Sea	Type II	-0.144919	0.00020561	0.0433882	-0.0746753	0.010636
cg26874774	chr8	42330145	-	SLC20A2	Open Sea	Type II	-0.127099	0.000205133	0.0433882	-0.0685454	0.0193356
cg08656082	chr1	156270253	-	VHLL	Open Sea	Type II	-0.138379	0.000205593	0.0433882	-0.0541714	0.0210405
cg25830605	chr6	79758654	+	PHIP	Open Sea	Type II	-0.19958	0.000205588	0.0433882	-0.0728672	0.0491727
cg15258274	chr16	67380244	-	LRRC36	Open Sea	Type II	-0.127107	0.000206457	0.0434439	-0.0552152	0.0461289
cg12896456	chr10	104069905	+	GBF1	Open Sea	Type II	-0.0997182	0.000206863	0.0434558	-0.0477426	0.0430509
cg04708313	chr13	94579135	+	GPC6	Open Sea	Type II	-0.115897	0.000207639	0.0434634	-0.0691397	0.00505838
cg18068664	chr4	177713244	-	VEGFC	Island	Type II	-0.354232	0.000207942	0.0434701	-0.166741	0.00558034
cg07124322	chr18	30105947	+		Open Sea	Type I	-0.15581	0.000208457	0.0435232	-0.0802803	0.0156333
cg22166516	chr2	172641053	+	SLC25A12	Open Sea	Type II	-0.12072	0.000208658	0.0435517	-0.067402	0.0104307
cg05555653	chr8	123964437	+	ZHX2	Open Sea	Type I	-0.307075	0.000208797	0.0435542	-0.160979	0.00250202
cg03127584	chr13	114797865	+	RASA3	Open Sea	Type II	-0.202442	0.0002088	0.0435542	-0.0927182	0.0167259
cg25191304	chr1	42097792	+	HIVEP3	Open Sea	Type II	-0.117534	0.000210076	0.0436846	-0.0585392	0.0298884
cg25084477	chr14	57856838	-	NAA30	Shore, North	Type II	-0.53813	0.000210343	0.0436933	-0.191202	0.00600411
cg08522107	chr5	178487123	-	ZNF354C	Shore, North	Type II	-0.375015	0.000210814	0.0437211	-0.109308	0.0310984
cg20156953	chr2	9658660	+	ADAM17	Open Sea	Type II	-0.110591	0.000211523	0.0437819	-0.0842168	0.00411463
cg04333804	chr12	124105768	-	EIF2B1	Open Sea	Type II	-0.138869	0.000211759	0.0438171	-0.0616216	0.0454289
cg08778405	chr12	1135458	+	ERC1	Open Sea	Type II	-0.23575	0.000212884	0.0439242	-0.0777242	0.042635
cg03743981	chr19	40850441	+	C19orf47	Shelf, North	Type II	-0.143221	0.000214409	0.0440338	-0.0792409	0.0115461
cg17452906	chr7	148892310	-	ZNF282	Shore, North	Type II	-0.390763	0.000214807	0.0440338	-0.149679	0.0120263
cg07740476	chr3	182971308	-	MCF2L2;B3GNT5	Shore, North	Type II	-0.699736	0.000214228	0.0440338	-0.197357	0.0216526
cg04184960	chr22	20110034	+	RANBP1	Open Sea	Type II	-0.128638	0.000214644	0.0440338	-0.0613912	0.0458681
cg19619807	chr13	52212570	+	WDFY2	Open Sea	Type II	-0.103058	0.000215975	0.0441738	-0.0676916	0.00371479
cg25304543	chr8	9599193	+	MIR597;TNKS	Open Sea	Type II	-0.118111	0.000216629	0.0441738	-0.0679329	0.0190459
cg20483936	chr8	134310304	-	NDRG1	Shore, South	Type II	-0.255315	0.000216934	0.0441738	-0.0801982	0.0336071
cg11574219	chr1	203495562	+		Open Sea	Type II	-0.164189	0.00021676	0.0441738	-0.0846757	0.0350443
cg26146585	chr12	56862667	-	SPRYD4	Open Sea	Type II	-0.329576	0.00021628	0.0441738	-0.0985187	0.045614
cg10622456	chr19	56195985	-	EPN1	Shore, North	Type II	-0.151259	0.000217276	0.044195	-0.0670418	0.0308855
cg16407294	chr11	1650852	+	KRTAP5-5	Open Sea	Type II	-0.268046	0.000218107	0.0442636	-0.131003	0.00190749
cg02434561	chr14	74389772	+	ZNF410	Open Sea	Type II	-0.142623	0.000218099	0.0442636	-0.0700625	0.0308351
cg17008454	chr5	118724372	-	TNFAIP8	Open Sea	Type II	-0.20761	0.000219089	0.0443182	-0.194818	0.000664663
cg13409174	chr2	61352525	+	KIAA1841	Open Sea	Type II	-0.117409	0.000219126	0.0443182	-0.0563407	0.0373014
cg23550366	chr7	45874061	-		Open Sea	Type II	-0.110401	0.000220092	0.0443973	-0.11717	0.000149741
cg07599830	chr2	191873753	+	STAT1	Open Sea	Type II	-0.133017	0.000220433	0.0444196	-0.0687973	0.0247108
cg20496311	chr17	1578602	+	PRPF8	Open Sea	Type II	-0.118226	0.00022091	0.0444889	-0.0611004	0.0303451
cg04272711	chr10	62822338	-		Open Sea	Type II	-0.136813	0.000221385	0.0445026	-0.0854192	0.0125327
cg16535310	chr10	76165901	-	ADK	Open Sea	Type II	-0.14915	0.000221527	0.0445026	-0.0733092	0.0141947
cg08267701	chr19	45393621	+	TOMM40	Shore, North	Type II	-0.292825	0.000221568	0.0445026	-0.0890656	0.0227685
cg15407373	chr18	74800029	+	MBP	Island	Type II	-0.12996	0.000223235	0.0446566	-0.0645618	0.0152699
cg03284348	chr22	39156697	+		Open Sea	Type II	-0.0991776	0.00022328	0.0446566	-0.0514494	0.0453886
cg16694311	chr1	16809706	-	CROCCL2	Shore, North	Type II	-0.157797	0.000223798	0.0446815	-0.0877734	0.028518
cg12372632	chr3	170781531	+	TNIK	Open Sea	Type II	-0.13999	0.000224518	0.0447586	-0.0733772	0.0118224
cg18580296	chr7	15726411	-	MEOX2	Open Sea	Type II	-0.311328	0.000224834	0.0447934	-0.170366	0.00299683
cg18868233	chr1	95489084	+	ALG14	Open Sea	Type II	-0.122634	0.000225191	0.0447942	-0.078481	0.00406384
cg04460429	chr2	100877145	+		Open Sea	Type II	-0.119366	0.0002252	0.0447942	-0.0647095	0.0072684
cg03490014	chr14	22471278	-		Open Sea	Type II	-0.494844	0.00022564	0.044813	-0.365926	0.000717246
cg09948336	chr11	64394492	+	NRXN2	Shelf, North	Type II	-0.125235	0.000227184	0.0449569	-0.0657223	0.0359137
cg21698981	chr14	24583766	-	DCAF11	Island	Type II	-0.903515	0.000227531	0.0449737	-0.288583	0.00904496
cg21244397	chr10	27444898	-	MASTL	Shore, South	Type II	-0.212735	0.000229922	0.0450722	-0.0840778	0.0373032
cg07382801	chr5	10708021	-	DAP	Open Sea	Type II	-0.128452	0.000231675	0.045323	-0.0572082	0.0357484
cg03963689	chr17	17739407	+	SREBF1	Shore, North	Type II	-0.248298	0.00023276	0.0453857	-0.148444	0.000158348
cg13705784	chr1	202927837	-	ADIPOR1	Shore, South	Type II	-0.286373	0.000233172	0.0454171	-0.121851	0.00363137
cg00594282	chr22	24113982	+	MMP11	Shore, North	Type II	-0.12917	0.000233679	0.0454367	-0.0607597	0.0302894
cg17589836	chr13	114804587	-	RASA3	Shore, North	Type II	-0.12634	0.000234824	0.0455854	-0.0795854	0.0164818
cg23600624	chr14	101840932	+		Open Sea	Type II	-0.218335	0.000235816	0.045669	-0.0921645	0.0171369
cg26942580	chr15	36904326	-	C15orf41	Open Sea	Type II	-0.159478	0.000236031	0.045669	-0.0802071	0.0292491
cg02947772	chr5	103110706	-		Open Sea	Type II	-0.122011	0.000236501	0.0457071	-0.0594825	0.0387794
cg17478075	chr19	54597087	-		Shelf, North	Type II	-0.180872	0.00023727	0.0457468	-0.113642	0.022099
cg10316586	chr4	6996897	+	TBC1D14	Open Sea	Type II	-0.123772	0.000237767	0.0458066	-0.0532276	0.0417606
cg09007058	chr12	13043755	+	GPRC5A	Shore, North	Type II	-0.428054	0.000238304	0.0458582	-0.157433	0.0241138
cg16386842	chr12	89677076	-		Open Sea	Type II	-0.108218	0.000240035	0.0460429	-0.0803	0.00135789
cg22502450	chr3	129261478	-	H1FOO	Open Sea	Type II	-0.153006	0.000239999	0.0460429	-0.0780969	0.0338667
cg17316435	chr17	9132571	-	NTN1	Open Sea	Type II	-0.187025	0.000241845	0.0461906	-0.0864841	0.0107332
cg18814733	chr1	101360873	-	SLC30A7;EXTL2	Shore, South	Type II	-0.534546	0.000241895	0.0461906	-0.147053	0.0319449
cg24409063	chr17	2859368	-	RAP1GAP2	Open Sea	Type II	-0.226823	0.000243244	0.0462663	-0.116008	0.000418033
cg01072550	chr1	21505969	-		Shelf, South	Type II	-0.154987	0.000243201	0.0462663	-0.0858724	0.0323404
cg26733142	chr17	1733691	-	RPA1;SMYD4	Shore, South	Type II	-0.315515	0.000243703	0.0462872	-0.128696	0.00023551
cg19253410	chr12	49420669	+	MLL2	Shore, South	Type II	-0.124682	0.000244449	0.0463484	-0.0626809	0.0320512
cg00288481	chr6	130763997	-	TMEM200A	Open Sea	Type II	-0.107856	0.000245488	0.0463693	-0.0590835	0.0373791
cg09064697	chr16	15702287	+	KIAA0430	Open Sea	Type II	-0.125604	0.000245181	0.0463693	-0.0493269	0.0429823
cg21179803	chr6	120326879	-		Open Sea	Type II	-0.141047	0.000245396	0.0463693	-0.063842	0.0454589
cg07614633	chr16	81639475	+	CMIP	Open Sea	Type II	-0.155328	0.000245796	0.0463808	-0.0844638	0.00206539
cg06644893	chr11	77845077	-	ALG8	Open Sea	Type II	-0.222001	0.000247877	0.0464373	-0.0798259	0.00623581
cg17819420	chr19	7694013	-	LOC100131801;XAB2	Shore, North	Type II	-0.391453	0.000247349	0.0464373	-0.12601	0.00868532
cg07827304	chr1	38005965	-	SNIP1	Open Sea	Type II	-0.2182	0.000247759	0.0464373	-0.097423	0.00978911
cg22943982	chr4	185395425	-	IRF2	Shore, South	Type II	-0.459234	0.000247608	0.0464373	-0.171859	0.0156457
cg06102361	chr7	99019650	+	PTCD1;ATP5J2-PTCD1	Shelf, South	Type II	-0.21833	0.000246402	0.0464373	-0.0800884	0.0274367
ch.21.43742285F	chr21	44917857	+		Open Sea	Type II	-0.641017	0.000247528	0.0464373	-0.137078	0.0353868
cg24831711	chr6	16337921	-	ATXN1	Open Sea	Type II	-0.12315	0.000248678	0.046467	-0.0634239	0.0405538
cg25311745	chr2	11926159	-	LPIN1	Shore, South	Type II	-0.11115	0.000250108	0.046524	-0.0868545	0.000617944
cg15679095	chr6	42789053	-	KIAA0240	Open Sea	Type II	-0.12321	0.000250736	0.0465655	-0.15209	0.00392356
cg25163906	chr11	128784508	+	KCNJ5	Open Sea	Type II	-0.166512	0.000250909	0.0465655	-0.0849906	0.0398437
cg21374153	chr13	104601063	+		Open Sea	Type II	-0.132412	0.000251767	0.0466155	-0.110532	0.000111311
cg10941151	chr9	110252781	+	KLF4	Shore, South	Type II	-0.297587	0.000252617	0.0466314	-0.131779	0.0076737
cg09805403	chr16	12010698	+	GSPT1	Shore, South	Type II	-0.360188	0.000252524	0.0466314	-0.20189	0.029109
cg12935656	chr8	21607445	+	GFRA2	Shore, North	Type II	-0.134854	0.000253138	0.0466504	-0.0616093	0.0181245
cg15726714	chr1	40204847	+	PPIE	Shore, South	Type II	-0.413953	0.000253677	0.0466762	-0.140165	0.00634034
cg04209787	chr16	30934342	-	FBXL19;FBXL19-AS1	Island	Type II	-0.66765	0.000253622	0.0466762	-0.244943	0.016144
cg03274991	chr11	120207803	+	ARHGEF12	Shore, South	Type II	-0.277474	0.000256466	0.0469061	-0.0822041	0.0317042
cg08062812	chr1	91191232	-		Island	Type II	-0.2132	0.000258079	0.0469801	-0.110111	0.00726957
cg21873153	chr12	120887860	+	GATC	Shelf, South	Type II	-0.181361	0.000258798	0.0470217	-0.096099	0.0217547
cg26549892	chr10	75416844	+	SYNPO2L	Open Sea	Type II	-0.128883	0.000259248	0.047046	-0.0892979	0.000790488
cg05028569	chr7	123095199	+	IQUB	Open Sea	Type II	-0.154732	0.00025946	0.0470654	-0.0943445	0.0258575
cg13073186	chr13	112728349	-		Island	Type II	-0.266263	0.00025961	0.0470799	-0.140773	0.0116069
cg22386281	chr2	227652132	+	IRS1	Shelf, North	Type II	-0.161117	0.000259982	0.0471345	-0.083504	0.0156791
cg09640577	chr7	139865794	-	KDM7A	Open Sea	Type II	-0.134279	0.000260107	0.0471445	-0.0663081	0.0369502
cg08039689	chr6	26537433	-	HMGN4	Shore, North	Type II	-0.357044	0.000260223	0.0471527	-0.111198	0.0285175
cg05624932	chr8	75897310	+	CRISPLD1	Shore, South	Type II	-0.486735	0.000261313	0.0472355	-0.23035	0.00468057
cg23801335	chr14	73445708	+	ZFYVE1	Open Sea	Type II	-0.117443	0.00026304	0.0473688	-0.0541088	0.0452523
cg08354104	chr5	110409196	-	TSLP	Shore, South	Type II	-0.314237	0.000264537	0.047483	-0.116738	0.0115736
cg20689294	chr10	129846082	+	PTPRE	Open Sea	Type II	-0.412293	0.000264472	0.047483	-0.159801	0.0160393
cg17306638	chr19	11805899	+		Island	Type II	-0.418127	0.000265425	0.0475177	-0.162947	0.00593103
cg26342465	chr1	114398231	-	AP4B1-AS1;PTPN22	Open Sea	Type II	-0.107252	0.000265761	0.047537	-0.0705789	0.00398462
cg17649560	chr17	28922372	-	LRRC37B2	Open Sea	Type II	-0.128743	0.000266354	0.0475729	-0.0747154	0.00947638
cg15435778	chr2	46924826	-	SOCS5	Shore, North	Type II	-0.11568	0.000266357	0.0475729	-0.0595189	0.0256606
cg18408289	chr12	57997927	-	DTX3	Open Sea	Type II	-0.140881	0.000267096	0.0475881	-0.0647669	0.0139547
cg18228017	chr17	57991443	+	RPS6KB1	Open Sea	Type II	-0.1181	0.000267505	0.0476038	-0.0644173	0.0133402
cg18121281	chr6	46459884	+	RCAN2;LOC101926898	Shore, South	Type II	-0.251907	0.000267793	0.0476238	-0.100421	0.0392677
cg01767202	chr14	36789886	+	MBIP	Open Sea	Type II	-0.512858	0.000268486	0.0477216	-0.140542	0.0173865
cg19462523	chr3	181429908	-	SOX2;SOX2OT	Shore, North	Type II	-0.715741	0.000269309	0.0478057	-0.331837	0.00134223
cg08604087	chr6	136594351	+	BCLAF1	Open Sea	Type II	-0.135721	0.000270246	0.0479224	-0.0672911	0.0294127
cg06244510	chr11	43336780	-	API5	Shelf, South	Type II	-0.144734	0.000270259	0.0479224	-0.0712423	0.0340915
cg04140596	chr1	228404239	-	OBSCN	Island	Type II	-0.144138	0.000272697	0.0481547	-0.0869991	0.00253666
cg20284984	chr11	1587851	-	DUSP8	Open Sea	Type II	-0.149436	0.000272789	0.0481547	-0.077169	0.0161915
cg22372731	chr6	26561259	+		Open Sea	Type II	-0.163112	0.000273932	0.0482929	-0.070402	0.0408526
cg26087735	chr14	104000447	+	TRMT61A	Shore, North	Type II	-0.117092	0.000274498	0.0483164	-0.0777913	0.0103967
cg19101630	chr7	100209537	+	MOSPD3	Shore, North	Type II	-0.442285	0.000276378	0.0484141	-0.217088	0.00023509
cg20431181	chr6	88372815	-	ORC3L	Open Sea	Type I	-0.243019	0.000276424	0.0484141	-0.129274	0.02345
cg03037561	chr7	16459464	+	ISPD	Shore, North	Type II	-0.244383	0.000276236	0.0484141	-0.0951371	0.0335213
cg19995471	chr6	90052148	-	UBE2J1	Open Sea	Type I	-0.258057	0.000276146	0.0484141	-0.105163	0.0495979
cg06042334	chr16	68876647	+	TANGO6	Shore, North	Type II	-0.16878	0.000276514	0.0484172	-0.112915	0.000225058
cg17430666	chr6	140330573	-	LOC100507477	Open Sea	Type II	-0.140076	0.000277318	0.0484568	-0.0780633	0.0177844
cg12308770	chr5	20615052	-		Open Sea	Type II	-0.128339	0.000277882	0.0484843	-0.0713258	0.0165305
cg12102682	chr17	1123836	+		Open Sea	Type II	-0.152395	0.000278063	0.0484859	-0.0797012	0.00666945
cg05895956	chr20	42216981	-		Shelf, North	Type II	-0.109433	0.000281061	0.0486624	-0.0614915	0.0200591
cg21202652	chr9	6565777	+	GLDC	Open Sea	Type II	-0.148045	0.000281493	0.0486624	-0.0692474	0.0296298
cg14481336	chr8	1145761	-		Open Sea	Type II	-0.15414	0.000282227	0.0486873	-0.0730988	0.0220989
cg03254354	chr16	47618685	+	PHKB	Open Sea	Type II	-0.109872	0.000283518	0.0487901	-0.0578084	0.0307585
cg13989666	chr11	75549074	-	UVRAG	Open Sea	Type II	-0.115689	0.000284058	0.0487946	-0.0782569	0.00365156
cg00630431	chr17	65735288	+	SNORA38B;NOL11	Open Sea	Type II	-0.134142	0.000284321	0.0487946	-0.0778412	0.0274977
cg15149712	chr19	38956783	-	RYR1	Island	Type I	-0.168592	0.000285231	0.0488342	-0.0660487	0.0462278
cg03599891	chr17	42577982	-	GPATCH8	Shelf, North	Type II	-0.10396	0.000287303	0.0489961	-0.0580473	0.0189618
cg06123358	chr2	15830876	-		Open Sea	Type II	-0.149385	0.000287346	0.0489961	-0.0793757	0.0411592
ch.1.4812384F	chr1	242018546	+	EXO1	Open Sea	Type II	-0.239147	0.000287575	0.0490103	-0.0919045	0.0287403
cg05668834	chr15	72338849	-	MYO9A	Open Sea	Type II	-0.129982	0.000289405	0.0491505	-0.0870099	0.000829365
cg12971523	chr6	170479382	+		Shelf, South	Type II	-0.241662	0.000290651	0.0491505	-0.139215	0.00382482
cg03487430	chr9	35616244	+	CD72	Shore, North	Type II	-0.0961048	0.000292031	0.0491505	-0.0600006	0.00387998
cg10665746	chr2	11546998	+		Open Sea	Type II	-0.107685	0.000291359	0.0491505	-0.0716709	0.00393752
cg16344195	chr2	87304015	+	LOC285074	Island	Type II	-0.393718	0.000289317	0.0491505	-0.141197	0.00601196
cg10878944	chr3	134092812	-	AMOTL2	Island	Type II	-0.37785	0.000292062	0.0491505	-0.193735	0.00722015
cg03891027	chr15	79199016	-		Open Sea	Type II	-0.12815	0.000289757	0.0491505	-0.0748245	0.00914082
cg13746366	chr2	3657826	-	COLEC11	Open Sea	Type II	-0.120871	0.000291869	0.0491505	-0.0676065	0.0112365
cg24184071	chr19	56663319	-	ZNF444	Open Sea	Type II	-0.140548	0.000290709	0.0491505	-0.088211	0.0123535
cg10311358	chr14	103969487	+	MARK3	Open Sea	Type II	-0.133374	0.000289438	0.0491505	-0.067127	0.0233616
cg24246984	chr6	160517316	-	IGF2R	Open Sea	Type II	-0.136492	0.000291609	0.0491505	-0.0692712	0.0309014
cg01454638	chr2	175661561	-		Open Sea	Type II	-0.0951273	0.000290092	0.0491505	-0.0475251	0.0390881
cg21685020	chr8	6265524	-	LOC100287015;MCPH1	Shore, South	Type II	-0.120694	0.000291182	0.0491505	-0.0625413	0.039196
cg22859597	chr12	49723710	-	TROAP	Shelf, North	Type II	-0.105758	0.000291365	0.0491505	-0.0556439	0.0411991
cg24237848	chr1	32688013	-	TMEM234;EIF3I	Island	Type I	-1.03491	0.000291427	0.0491505	-0.253817	0.0433248
cg20079642	chr22	45041269	-		Open Sea	Type II	-0.10144	0.000291681	0.0491505	-0.0454357	0.0477552
cg07865311	chr7	99039094	+	ATP5J2-PTCD1;CPSF4	Shelf, South	Type II	-0.116941	0.000293172	0.0492558	-0.0712093	0.0117368
cg17169462	chr2	1066379	-	SNTG2	Open Sea	Type II	-0.176039	0.000294004	0.0493243	-0.0932669	0.00481306
cg09987663	chr15	99058098	+	FAM169B	Open Sea	Type II	-0.19042	0.000293826	0.0493243	-0.0888171	0.00651751
cg06877491	chr1	246969337	+		Open Sea	Type II	-0.124951	0.000295402	0.0494324	-0.061955	0.0206003
cg25309017	chr5	128796266	+	ADAMTS19	Island	Type II	-0.264762	0.000295389	0.0494324	-0.110392	0.0364529
cg07945682	chr17	65467821	-	PITPNC1	Open Sea	Type II	-0.161621	0.000296602	0.0495291	-0.107977	0.0117885
cg17728216	chr2	131285054	-	CFC1B	Open Sea	Type II	-0.320424	0.000297848	0.049599	-0.209512	0.00497635
cg00095878	chr7	150745690	+	ASIC3	Shore, North	Type II	-0.163275	0.000298225	0.0496052	-0.0856792	0.0209615
cg23859705	chr5	175965200	+	RNF44	Shore, South	Type II	-0.346301	0.000300562	0.0497145	-0.111955	0.0495582
cg17587998	chr6	31938187	+	STK19;DOM3Z	Shore, North	Type II	-0.13361	0.000301139	0.0497296	-0.0722673	0.0303398
cg16819273	chr15	70484826	-		Open Sea	Type II	-0.131809	0.000301468	0.0497595	-0.0555203	0.0364556
cg09498007	chr2	102004370	+	CREG2	Shore, South	Type II	-0.420361	0.00030197	0.0497915	-0.164954	0.035858
cg09485678	chr6	109310194	-	SESN1	Open Sea	Type II	-0.127257	0.000303355	0.0498868	-0.0728878	0.00766742
cg25028956	chr19	48111164	-	GLTSCR1	Shore, North	Type II	-0.248449	0.000303738	0.0498994	-0.0933051	0.0105616
cg11100351	chr7	102389481	-	FAM185A	Island	Type II	-0.428181	0.000305063	0.0499745	-0.18984	0.00365786
